# Supplementary material for: DES-YOLO: a novel model for real-time detection of casting surface defects
Source: PeerJ Comput Sci. 2024 Aug 22;10:e2224. doi: 10.7717/peerj-cs.2224 (PMC11419617; doi:10.7717/peerj-cs.2224)
Supplement: Supplemental Information 1 — The CSD-DET dataset was collected from Guangde Hardware Casting Factory and Wuhu Automobile Casting Factory in May 2023. The CSD-DET dataset was used to train and measure the advantages of the DES-YOLO model. This is the filtered partial dataset. [file peerj-cs-10-2224-s001.zip]

Archive with 227 entries (224 files):
- CastingDefectsDataSet/
- CastingDefectsDataSet/data/
- CastingDefectsDataSet/data/Bh_1.jpg
- CastingDefectsDataSet/data/Bh_121.jpg
- CastingDefectsDataSet/data/Bh_125.jpg
- CastingDefectsDataSet/data/Bh_181.jpg
- CastingDefectsDataSet/data/Bh_269.jpg
- CastingDefectsDataSet/data/Bh_289.jpg
- CastingDefectsDataSet/data/Bh_321.jpg
- CastingDefectsDataSet/data/Bh_397.jpg
- CastingDefectsDataSet/data/Bh_5.jpg
- CastingDefectsDataSet/data/Bh_9.jpg
- CastingDefectsDataSet/data/Fr_176.jpg
- CastingDefectsDataSet/data/Fr_184.jpg
- CastingDefectsDataSet/data/Fr_188.jpg
- CastingDefectsDataSet/data/Fr_300.jpg
- CastingDefectsDataSet/data/Fr_320.jpg
- CastingDefectsDataSet/data/Fr_368.jpg
- CastingDefectsDataSet/data/Fr_464.jpg
- CastingDefectsDataSet/data/Fr_468.jpg
- CastingDefectsDataSet/data/Fr_496.jpg
- CastingDefectsDataSet/data/Fr_584.jpg
- CastingDefectsDataSet/data/Fr_588.jpg
- CastingDefectsDataSet/data/Fr_64.jpg
- CastingDefectsDataSet/data/Fr_644.jpg
- CastingDefectsDataSet/data/Fr_756.jpg
- CastingDefectsDataSet/data/Fr_760.jpg
- CastingDefectsDataSet/data/Fr_784.jpg
- CastingDefectsDataSet/data/Fr_8.jpg
- CastingDefectsDataSet/data/Ho_190.jpg
- CastingDefectsDataSet/data/Ho_198.jpg
- CastingDefectsDataSet/data/Ho_226.jpg
- CastingDefectsDataSet/data/Ho_314.jpg
- CastingDefectsDataSet/data/Ho_334.jpg
- CastingDefectsDataSet/data/Ho_382.jpg
- CastingDefectsDataSet/data/Ho_46.jpg
- CastingDefectsDataSet/data/Ho_486.jpg
- CastingDefectsDataSet/data/Ho_490.jpg
- CastingDefectsDataSet/data/Ho_50.jpg
- CastingDefectsDataSet/data/Ho_510.jpg
- CastingDefectsDataSet/data/Ho_622.jpg
- CastingDefectsDataSet/data/Ho_630.jpg
- CastingDefectsDataSet/data/Ho_98.jpg
- CastingDefectsDataSet/data/Mr_136.jpg
- CastingDefectsDataSet/data/Mr_140.jpg
- CastingDefectsDataSet/data/Mr_180.jpg
- CastingDefectsDataSet/data/Mr_276.jpg
- CastingDefectsDataSet/data/Mr_280.jpg
- CastingDefectsDataSet/data/Mr_328.jpg
- CastingDefectsDataSet/data/Mr_432.jpg
- CastingDefectsDataSet/data/Mr_452.jpg
- CastingDefectsDataSet/data/Mr_456.jpg
- CastingDefectsDataSet/data/Mr_568.jpg
- CastingDefectsDataSet/data/Mr_572.jpg
- CastingDefectsDataSet/data/Mr_60.jpg
- CastingDefectsDataSet/data/Mr_636.jpg
- CastingDefectsDataSet/data/Mr_716.jpg
- CastingDefectsDataSet/data/Mr_720.jpg
- CastingDefectsDataSet/data/Mr_760.jpg
- CastingDefectsDataSet/data/Mr_852.jpg
- CastingDefectsDataSet/data/Mr_860.jpg
- CastingDefectsDataSet/data/Mr_924.jpg
- CastingDefectsDataSet/data/Sc_139.jpg
- CastingDefectsDataSet/data/Sc_143.jpg
- CastingDefectsDataSet/data/Sc_19.jpg
- CastingDefectsDataSet/data/Sc_207.jpg
- CastingDefectsDataSet/data/Sc_23.jpg
- CastingDefectsDataSet/data/Sc_287.jpg
- CastingDefectsDataSet/data/Sc_307.jpg
- CastingDefectsDataSet/data/Sc_347.jpg
- CastingDefectsDataSet/data/Sc_35.jpg
- CastingDefectsDataSet/data/Sc_423.jpg
- CastingDefectsDataSet/data/Sc_427.jpg
- CastingDefectsDataSet/data/Sc_491.jpg
- CastingDefectsDataSet/data/Sc_595.jpg
- CastingDefectsDataSet/data/Sc_611.jpg
- CastingDefectsDataSet/data/Sc_615.jpg
- CastingDefectsDataSet/data/Sh_127.jpg
- CastingDefectsDataSet/data/Sh_223.jpg
- CastingDefectsDataSet/data/Sh_227.jpg
- CastingDefectsDataSet/data/Sh_263.jpg
- CastingDefectsDataSet/data/Sh_343.jpg
- CastingDefectsDataSet/data/Sh_347.jpg
- CastingDefectsDataSet/data/Sh_411.jpg
- CastingDefectsDataSet/data/Sh_515.jpg
- CastingDefectsDataSet/data/Sh_527.jpg
- CastingDefectsDataSet/data/Sh_551.jpg
- CastingDefectsDataSet/data/Sh_59.jpg
- CastingDefectsDataSet/data/Sh_655.jpg
- CastingDefectsDataSet/data/Sh_659.jpg
- CastingDefectsDataSet/data/Sh_707.jpg
- CastingDefectsDataSet/data/Sh_79.jpg
- CastingDefectsDataSet/data/Sh_799.jpg
- CastingDefectsDataSet/data/Sh_815.jpg
- CastingDefectsDataSet/data/Sh_843.jpg
- CastingDefectsDataSet/data/Sl_202.jpg
- CastingDefectsDataSet/data/Sl_206.jpg
- CastingDefectsDataSet/data/Sl_22.jpg
- CastingDefectsDataSet/data/Sl_226.jpg
- CastingDefectsDataSet/data/Sl_330.jpg
- CastingDefectsDataSet/data/Sl_346.jpg
- CastingDefectsDataSet/data/Sl_402.jpg
- CastingDefectsDataSet/data/Sl_42.jpg
- CastingDefectsDataSet/data/Sl_478.jpg
- CastingDefectsDataSet/data/Sl_490.jpg
- CastingDefectsDataSet/data/Sl_522.jpg
- CastingDefectsDataSet/data/Sl_618.jpg
- CastingDefectsDataSet/data/Sl_622.jpg
- CastingDefectsDataSet/data/Sl_670.jpg
- CastingDefectsDataSet/data/Sl_782.jpg
- CastingDefectsDataSet/data/Sl_802.jpg
- CastingDefectsDataSet/data/Sl_806.jpg
- CastingDefectsDataSet/data/Sl_90.jpg
- CastingDefectsDataSet/data/Sl_910.jpg
- CastingDefectsDataSet/labels/
- CastingDefectsDataSet/labels/Bh_1.txt
- CastingDefectsDataSet/labels/Bh_121.txt
- CastingDefectsDataSet/labels/Bh_125.txt
- CastingDefectsDataSet/labels/Bh_181.txt
- CastingDefectsDataSet/labels/Bh_269.txt
- CastingDefectsDataSet/labels/Bh_289.txt
- CastingDefectsDataSet/labels/Bh_321.txt
- CastingDefectsDataSet/labels/Bh_397.txt
- CastingDefectsDataSet/labels/Bh_5.txt
- CastingDefectsDataSet/labels/Bh_9.txt
- CastingDefectsDataSet/labels/Fr_175.txt
- CastingDefectsDataSet/labels/Fr_183.txt
- CastingDefectsDataSet/labels/Fr_187.txt
- CastingDefectsDataSet/labels/Fr_299.txt
- CastingDefectsDataSet/labels/Fr_319.txt
- CastingDefectsDataSet/labels/Fr_367.txt
- CastingDefectsDataSet/labels/Fr_463.txt
- CastingDefectsDataSet/labels/Fr_467.txt
- CastingDefectsDataSet/labels/Fr_495.txt
- CastingDefectsDataSet/labels/Fr_583.txt
- CastingDefectsDataSet/labels/Fr_587.txt
- CastingDefectsDataSet/labels/Fr_63.txt
- CastingDefectsDataSet/labels/Fr_643.txt
- CastingDefectsDataSet/labels/Fr_7.txt
- CastingDefectsDataSet/labels/Fr_755.txt
- CastingDefectsDataSet/labels/Fr_759.txt
- CastingDefectsDataSet/labels/Fr_783.txt
- CastingDefectsDataSet/labels/Ho_189.txt
- CastingDefectsDataSet/labels/Ho_197.txt
- CastingDefectsDataSet/labels/Ho_225.txt
- CastingDefectsDataSet/labels/Ho_313.txt
- CastingDefectsDataSet/labels/Ho_333.txt
- CastingDefectsDataSet/labels/Ho_381.txt
- CastingDefectsDataSet/labels/Ho_45.txt
- CastingDefectsDataSet/labels/Ho_485.txt
- CastingDefectsDataSet/labels/Ho_489.txt
- CastingDefectsDataSet/labels/Ho_49.txt
- CastingDefectsDataSet/labels/Ho_509.txt
- CastingDefectsDataSet/labels/Ho_621.txt
- CastingDefectsDataSet/labels/Ho_629.txt
- CastingDefectsDataSet/labels/Ho_97.txt
- CastingDefectsDataSet/labels/Mr_135.txt
- CastingDefectsDataSet/labels/Mr_139.txt
- CastingDefectsDataSet/labels/Mr_179.txt
- CastingDefectsDataSet/labels/Mr_275.txt
- CastingDefectsDataSet/labels/Mr_279.txt
- CastingDefectsDataSet/labels/Mr_327.txt
- CastingDefectsDataSet/labels/Mr_431.txt
- CastingDefectsDataSet/labels/Mr_451.txt
- CastingDefectsDataSet/labels/Mr_455.txt
- CastingDefectsDataSet/labels/Mr_567.txt
- CastingDefectsDataSet/labels/Mr_571.txt
- CastingDefectsDataSet/labels/Mr_59.txt
- CastingDefectsDataSet/labels/Mr_635.txt
- CastingDefectsDataSet/labels/Mr_715.txt
- CastingDefectsDataSet/labels/Mr_719.txt
- CastingDefectsDataSet/labels/Mr_759.txt
- CastingDefectsDataSet/labels/Mr_851.txt
- CastingDefectsDataSet/labels/Mr_859.txt
- CastingDefectsDataSet/labels/Mr_923.txt
- CastingDefectsDataSet/labels/Sc_138.txt
- CastingDefectsDataSet/labels/Sc_142.txt
- CastingDefectsDataSet/labels/Sc_18.txt
- CastingDefectsDataSet/labels/Sc_206.txt
- CastingDefectsDataSet/labels/Sc_22.txt
- CastingDefectsDataSet/labels/Sc_286.txt
- CastingDefectsDataSet/labels/Sc_306.txt
- CastingDefectsDataSet/labels/Sc_34.txt
- CastingDefectsDataSet/labels/Sc_346.txt
- CastingDefectsDataSet/labels/Sc_422.txt
- CastingDefectsDataSet/labels/Sc_426.txt
- CastingDefectsDataSet/labels/Sc_490.txt
- CastingDefectsDataSet/labels/Sc_594.txt
- CastingDefectsDataSet/labels/Sc_610.txt
- CastingDefectsDataSet/labels/Sc_614.txt
- CastingDefectsDataSet/labels/Sh_126.txt
- CastingDefectsDataSet/labels/Sh_222.txt
- CastingDefectsDataSet/labels/Sh_226.txt
- CastingDefectsDataSet/labels/Sh_262.txt
- CastingDefectsDataSet/labels/Sh_342.txt
- CastingDefectsDataSet/labels/Sh_346.txt
- CastingDefectsDataSet/labels/Sh_410.txt
- CastingDefectsDataSet/labels/Sh_514.txt
- CastingDefectsDataSet/labels/Sh_526.txt
- CastingDefectsDataSet/labels/Sh_550.txt
- CastingDefectsDataSet/labels/Sh_58.txt
- CastingDefectsDataSet/labels/Sh_654.txt
- CastingDefectsDataSet/labels/Sh_658.txt
- CastingDefectsDataSet/labels/Sh_706.txt
- CastingDefectsDataSet/labels/Sh_78.txt
- CastingDefectsDataSet/labels/Sh_798.txt
- CastingDefectsDataSet/labels/Sh_814.txt
- CastingDefectsDataSet/labels/Sh_842.txt
- CastingDefectsDataSet/labels/Sl_201.txt
- CastingDefectsDataSet/labels/Sl_205.txt
- CastingDefectsDataSet/labels/Sl_21.txt
- CastingDefectsDataSet/labels/Sl_225.txt
- CastingDefectsDataSet/labels/Sl_329.txt
- CastingDefectsDataSet/labels/Sl_345.txt
- CastingDefectsDataSet/labels/Sl_401.txt
- CastingDefectsDataSet/labels/Sl_41.txt
- CastingDefectsDataSet/labels/Sl_477.txt
- CastingDefectsDataSet/labels/Sl_489.txt
- CastingDefectsDataSet/labels/Sl_521.txt
- CastingDefectsDataSet/labels/Sl_617.txt
- CastingDefectsDataSet/labels/Sl_621.txt
- CastingDefectsDataSet/labels/Sl_669.txt
- CastingDefectsDataSet/labels/Sl_781.txt
- CastingDefectsDataSet/labels/Sl_801.txt
- CastingDefectsDataSet/labels/Sl_805.txt
- CastingDefectsDataSet/labels/Sl_89.txt
- CastingDefectsDataSet/labels/Sl_909.txt
