# Supplementary material for: DES-YOLO: a novel model for real-time detection of casting surface defects
Source: PeerJ Comput Sci. 2024 Aug 22;10:e2224. doi: 10.7717/peerj-cs.2224 (PMC11419617; doi:10.7717/peerj-cs.2224)
Supplement: Supplemental Information 1 — The CSD-DET dataset was collected from Guangde Hardware Casting Factory and Wuhu Automobile Casting Factory in May 2023. The CSD-DET dataset was used to train and measure the advantages of the DES-YOLO model. This is the filtered partial dataset. [file peerj-cs-10-2224-s001.zip › CastingDefectsDataSet/labels/Bh_121.txt]

0 0.332813 0.643750 0.181250 0.095312
0 0.471484 0.670312 0.007031 0.009375
0 0.345703 0.743750 0.046094 0.046875
0 0.448437 0.812500 0.098437 0.215625
0 0.352734 0.813281 0.014844 0.010937
0 0.564844 0.741016 0.084375 0.039844
0 0.528906 0.855469 0.007812 0.006250
1 0.200781 0.528516 0.053125 0.044531
1 0.277344 0.535937 0.050000 0.053125
1 0.751563 0.828125 0.075000 0.065625
