# Supplementary material for: DES-YOLO: a novel model for real-time detection of casting surface defects
Source: PeerJ Comput Sci. 2024 Aug 22;10:e2224. doi: 10.7717/peerj-cs.2224 (PMC11419617; doi:10.7717/peerj-cs.2224)
Supplement: Supplemental Information 1 — The CSD-DET dataset was collected from Guangde Hardware Casting Factory and Wuhu Automobile Casting Factory in May 2023. The CSD-DET dataset was used to train and measure the advantages of the DES-YOLO model. This is the filtered partial dataset. [file peerj-cs-10-2224-s001.zip › CastingDefectsDataSet/labels/Bh_125.txt]

0 0.239844 0.665234 0.018750 0.028906
0 0.478516 0.726953 0.339844 0.200781
1 0.742969 0.602344 0.035937 0.029687
1 0.078906 0.615625 0.048438 0.046875
1 0.174219 0.593750 0.042188 0.028125
