# Supplementary material for: DES-YOLO: a novel model for real-time detection of casting surface defects
Source: PeerJ Comput Sci. 2024 Aug 22;10:e2224. doi: 10.7717/peerj-cs.2224 (PMC11419617; doi:10.7717/peerj-cs.2224)
Supplement: Supplemental Information 1 — The CSD-DET dataset was collected from Guangde Hardware Casting Factory and Wuhu Automobile Casting Factory in May 2023. The CSD-DET dataset was used to train and measure the advantages of the DES-YOLO model. This is the filtered partial dataset. [file peerj-cs-10-2224-s001.zip › CastingDefectsDataSet/labels/Bh_269.txt]

0 0.549609 0.455859 0.058594 0.064844
0 0.694922 0.391406 0.044531 0.098437
0 0.391406 0.562891 0.042188 0.036719
6 0.212500 0.406641 0.137500 0.036719
6 0.454688 0.701172 0.062500 0.057031
6 0.767578 0.499609 0.032031 0.077344
6 0.603906 0.198047 0.035937 0.025781
6 0.623437 0.139844 0.031250 0.053125
