# Supplementary material for: DES-YOLO: a novel model for real-time detection of casting surface defects
Source: PeerJ Comput Sci. 2024 Aug 22;10:e2224. doi: 10.7717/peerj-cs.2224 (PMC11419617; doi:10.7717/peerj-cs.2224)
Supplement: Supplemental Information 1 — The CSD-DET dataset was collected from Guangde Hardware Casting Factory and Wuhu Automobile Casting Factory in May 2023. The CSD-DET dataset was used to train and measure the advantages of the DES-YOLO model. This is the filtered partial dataset. [file peerj-cs-10-2224-s001.zip › CastingDefectsDataSet/labels/Bh_321.txt]

0 0.785937 0.615625 0.090625 0.090625
0 0.560156 0.538281 0.082812 0.068750
3 0.622266 0.332813 0.089844 0.159375
3 0.323047 0.281250 0.128906 0.334375
6 0.353125 0.894531 0.043750 0.157812
6 0.505469 0.744141 0.056250 0.119531
