# Supplementary material for: DES-YOLO: a novel model for real-time detection of casting surface defects
Source: PeerJ Comput Sci. 2024 Aug 22;10:e2224. doi: 10.7717/peerj-cs.2224 (PMC11419617; doi:10.7717/peerj-cs.2224)
Supplement: Supplemental Information 1 — The CSD-DET dataset was collected from Guangde Hardware Casting Factory and Wuhu Automobile Casting Factory in May 2023. The CSD-DET dataset was used to train and measure the advantages of the DES-YOLO model. This is the filtered partial dataset. [file peerj-cs-10-2224-s001.zip › CastingDefectsDataSet/labels/Bh_397.txt]

0 0.496875 0.514844 0.053125 0.064062
0 0.360938 0.559766 0.037500 0.042969
0 0.659766 0.693359 0.052344 0.033594
2 0.347656 0.814844 0.085938 0.079687
2 0.083594 0.646484 0.070312 0.053906
