# Supplementary material for: DES-YOLO: a novel model for real-time detection of casting surface defects
Source: PeerJ Comput Sci. 2024 Aug 22;10:e2224. doi: 10.7717/peerj-cs.2224 (PMC11419617; doi:10.7717/peerj-cs.2224)
Supplement: Supplemental Information 1 — The CSD-DET dataset was collected from Guangde Hardware Casting Factory and Wuhu Automobile Casting Factory in May 2023. The CSD-DET dataset was used to train and measure the advantages of the DES-YOLO model. This is the filtered partial dataset. [file peerj-cs-10-2224-s001.zip › CastingDefectsDataSet/labels/Ho_313.txt]

5 0.564453 0.380469 0.125781 0.079687
0 0.779297 0.454688 0.033594 0.023438
0 0.491797 0.300391 0.032031 0.022656
0 0.587891 0.314844 0.017969 0.018750
3 0.310547 0.541406 0.046094 0.075000
