# Supplementary material for: DES-YOLO: a novel model for real-time detection of casting surface defects
Source: PeerJ Comput Sci. 2024 Aug 22;10:e2224. doi: 10.7717/peerj-cs.2224 (PMC11419617; doi:10.7717/peerj-cs.2224)
Supplement: Supplemental Information 1 — The CSD-DET dataset was collected from Guangde Hardware Casting Factory and Wuhu Automobile Casting Factory in May 2023. The CSD-DET dataset was used to train and measure the advantages of the DES-YOLO model. This is the filtered partial dataset. [file peerj-cs-10-2224-s001.zip › CastingDefectsDataSet/labels/Mr_567.txt]

4 0.929688 0.688672 0.125000 0.086719
