# Supplementary material for: DES-YOLO: a novel model for real-time detection of casting surface defects
Source: PeerJ Comput Sci. 2024 Aug 22;10:e2224. doi: 10.7717/peerj-cs.2224 (PMC11419617; doi:10.7717/peerj-cs.2224)
Supplement: Supplemental Information 1 — The CSD-DET dataset was collected from Guangde Hardware Casting Factory and Wuhu Automobile Casting Factory in May 2023. The CSD-DET dataset was used to train and measure the advantages of the DES-YOLO model. This is the filtered partial dataset. [file peerj-cs-10-2224-s001.zip › CastingDefectsDataSet/labels/Sc_610.txt]

6 0.501172 0.482812 0.997656 0.093750
6 0.458984 0.910547 0.916406 0.132031
