# Supplementary material for: DES-YOLO: a novel model for real-time detection of casting surface defects
Source: PeerJ Comput Sci. 2024 Aug 22;10:e2224. doi: 10.7717/peerj-cs.2224 (PMC11419617; doi:10.7717/peerj-cs.2224)
Supplement: Supplemental Information 2 [file peerj-cs-10-2224-s002.zip]

Archive with 151 entries (123 files):
- DES-Yolo/
- DES-Yolo/.gitignore
- DES-Yolo/.idea/
- DES-Yolo/.idea/.gitignore
- DES-Yolo/.idea/.name
- DES-Yolo/.idea/deployment.xml
- DES-Yolo/.idea/DES-Yolo.iml
- DES-Yolo/.idea/encodings.xml
- DES-Yolo/.idea/inspectionProfiles/
- DES-Yolo/.idea/inspectionProfiles/profiles_settings.xml
- DES-Yolo/.idea/inspectionProfiles/Project_Default.xml
- DES-Yolo/.idea/misc.xml
- DES-Yolo/.idea/modules.xml
- DES-Yolo/.idea/vcs.xml
- DES-Yolo/.idea/workspace.xml
- DES-Yolo/cfg/
- DES-Yolo/cfg/training/
- DES-Yolo/cfg/training/Change_C3/
- DES-Yolo/cfg/training/Change_C3/0tiny_model_SPPF_add_RFEM.yaml
- DES-Yolo/cfg/training/Change_C3/1tiny_model_head_add_slimneck.yaml
- DES-Yolo/cfg/training/Change_C3/2tiny_model_backbone_c3__to_c2f.yaml
- DES-Yolo/cfg/training/Change_C3/3tiny_model_backbone_c3__to_CB2D.yaml
- DES-Yolo/cfg/training/Change_C3/4tiny_model_all_c3__to_CB2D.yaml
- DES-Yolo/cfg/training/Change_C3/5tiny_model_backbone_c3__to_HorBc.yaml
- DES-Yolo/cfg/training/Change_C3/6tiny_model_all_c3__to_HorBc.yaml
- DES-Yolo/cfg/training/Change_C3/7tiny_model_backbone_c3__to_C3HB.yaml
- DES-Yolo/cfg/training/Change_C3/8tiny_model_all_c3__to_C3HB.yaml
- DES-Yolo/cfg/training/Change_C3/9tiny_model_backbone_c3_to_CSPNeXtLayer.yaml
- DES-Yolo/cfg/training/Change_C3/Integrated_structure.yaml
- DES-Yolo/cfg/training/Change_C3/Integrated_structure_2.yaml
- DES-Yolo/cfg/training/Change_C3/Integrated_structure_3.yaml
- DES-Yolo/cfg/training/Change_C3/Integrated_structure_3_head.yaml
- DES-Yolo/cfg/training/Conv/
- DES-Yolo/cfg/training/Conv/0tiny_model_odconv_1.yaml
- DES-Yolo/cfg/training/Conv/10tiny_model_layer7c3_to_CoordConv.yaml
- DES-Yolo/cfg/training/Conv/11tiny_model_layer7c3_to_SAConv.yaml
- DES-Yolo/cfg/training/Conv/12tiny_model_kernel3_to_DCNconv2.yaml
- DES-Yolo/cfg/training/Conv/13tiny_model_kernel3_to_DCNconv3.yaml
- DES-Yolo/cfg/training/Conv/1tiny_model_odconv_2.yaml
- DES-Yolo/cfg/training/Conv/2tiny_model_backbone_to_pconv.yaml
- DES-Yolo/cfg/training/Conv/3tiny_model_kernel3_to_pconv.yaml
- DES-Yolo/cfg/training/Conv/4tiny_model_c3_to_sconv.yaml
- DES-Yolo/cfg/training/Conv/5tiny_model_kernel3_to_dsconv.yaml
- DES-Yolo/cfg/training/Conv/6tiny_model_backbone_to_ghostconv.yaml
- DES-Yolo/cfg/training/Conv/7tiny_model_allconv_to_ghostconv.yaml
- DES-Yolo/cfg/training/Conv/8tiny_model_backbone_to_DepthSepconv.yaml
- DES-Yolo/cfg/training/Conv/9tiny_model_kernel3_to_DepthSepconv.yaml
- DES-Yolo/cfg/training/des-yolo-tiny-CBAMattention.yaml
- DES-Yolo/cfg/training/des-yolo-tiny.yaml
- DES-Yolo/cfg/training/des-yolo.yaml
- DES-Yolo/cfg/training/des-yolo_add_attention.yaml
- DES-Yolo/cfg/training/SPD/
- DES-Yolo/cfg/training/SPD/0tiny_model_bakbone_conv_add_spd.yaml
- DES-Yolo/cfg/training/tiny_model.yaml
- DES-Yolo/data/
- DES-Yolo/data/coco.yaml
- DES-Yolo/data/hyp.scratch.p5.yaml
- DES-Yolo/deploy/
- DES-Yolo/deploy/triton-inference-server/
- DES-Yolo/deploy/triton-inference-server/boundingbox.py
- DES-Yolo/deploy/triton-inference-server/client.py
- DES-Yolo/deploy/triton-inference-server/labels.py
- DES-Yolo/deploy/triton-inference-server/processing.py
- DES-Yolo/deploy/triton-inference-server/README.md
- DES-Yolo/deploy/triton-inference-server/render.py
- DES-Yolo/DES_Yolo_heatmap.py
- DES-Yolo/detect.py
- DES-Yolo/export.py
- DES-Yolo/hubconf.py
- DES-Yolo/models/
- DES-Yolo/models/Attention/
- DES-Yolo/models/Attention/GAMAttention.py
- DES-Yolo/models/Attention/SE.py
- DES-Yolo/models/Attention/__pycache__/
- DES-Yolo/models/Attention/__pycache__/GAMAttention.cpython-39.pyc
- DES-Yolo/models/cfp.py
- DES-Yolo/models/Change_C3/
- DES-Yolo/models/Change_C3/RFEM.py
- DES-Yolo/models/Change_C3/slimneck.py
- DES-Yolo/models/Change_C3/__init__.py
- DES-Yolo/models/Change_C3/__pycache__/
- DES-Yolo/models/Change_C3/__pycache__/RFEM.cpython-39.pyc
- DES-Yolo/models/Change_C3/__pycache__/slimneck.cpython-39.pyc
- DES-Yolo/models/Change_C3/__pycache__/__init__.cpython-39.pyc
- DES-Yolo/models/common.py
- DES-Yolo/models/Conv/
- DES-Yolo/models/Conv/DSConv.py
- DES-Yolo/models/Conv/ODCov.py
- DES-Yolo/models/Conv/__pycache__/
- DES-Yolo/models/Conv/__pycache__/DSConv.cpython-39.pyc
- DES-Yolo/models/Conv/__pycache__/ODCov.cpython-39.pyc
- DES-Yolo/models/experimental.py
- DES-Yolo/models/PPM.py
- DES-Yolo/models/yolo.py
- DES-Yolo/models/__init__.py
- DES-Yolo/models/__pycache__/
- DES-Yolo/models/__pycache__/cfp.cpython-39.pyc
- DES-Yolo/models/__pycache__/common.cpython-39.pyc
- DES-Yolo/models/__pycache__/experimental.cpython-39.pyc
- DES-Yolo/models/__pycache__/PPM.cpython-39.pyc
- DES-Yolo/models/__pycache__/yolo.cpython-39.pyc
- DES-Yolo/models/__pycache__/__init__.cpython-39.pyc
- DES-Yolo/requirements.txt
- DES-Yolo/runs/
- DES-Yolo/scripts/
- DES-Yolo/scripts/get_coco.sh
- DES-Yolo/test.py
- DES-Yolo/train.py
- DES-Yolo/train_aux.py
- DES-Yolo/utils/
- DES-Yolo/utils/activations.py
- DES-Yolo/utils/add_nms.py
- DES-Yolo/utils/autoanchor.py
- DES-Yolo/utils/aws/
- DES-Yolo/utils/aws/mime.sh
- DES-Yolo/utils/aws/resume.py
- DES-Yolo/utils/aws/userdata.sh
- DES-Yolo/utils/aws/__init__.py
- DES-Yolo/utils/datasets.py
- DES-Yolo/utils/general.py
- DES-Yolo/utils/google_app_engine/
- DES-Yolo/utils/google_app_engine/additional_requirements.txt
- DES-Yolo/utils/google_app_engine/app.yaml
- DES-Yolo/utils/google_app_engine/Dockerfile
- DES-Yolo/utils/google_utils.py
- DES-Yolo/utils/loss.py
- DES-Yolo/utils/metrics.py
- DES-Yolo/utils/plots.py
- DES-Yolo/utils/torch_utils.py
- DES-Yolo/utils/wandb_logging/
- DES-Yolo/utils/wandb_logging/log_dataset.py
- DES-Yolo/utils/wandb_logging/wandb_utils.py
- DES-Yolo/utils/wandb_logging/__init__.py
- DES-Yolo/utils/wandb_logging/__pycache__/
- DES-Yolo/utils/wandb_logging/__pycache__/wandb_utils.cpython-39.pyc
- DES-Yolo/utils/wandb_logging/__pycache__/__init__.cpython-39.pyc
- DES-Yolo/utils/__init__.py
- DES-Yolo/utils/__pycache__/
- DES-Yolo/utils/__pycache__/activations.cpython-39.pyc
- DES-Yolo/utils/__pycache__/autoanchor.cpython-39.pyc
- DES-Yolo/utils/__pycache__/datasets.cpython-39.pyc
- DES-Yolo/utils/__pycache__/general.cpython-39.pyc
- DES-Yolo/utils/__pycache__/google_utils.cpython-39.pyc
- DES-Yolo/utils/__pycache__/loss.cpython-39.pyc
- DES-Yolo/utils/__pycache__/metrics.cpython-39.pyc
- DES-Yolo/utils/__pycache__/plots.cpython-39.pyc
- DES-Yolo/utils/__pycache__/torch_utils.cpython-39.pyc
- DES-Yolo/utils/__pycache__/__init__.cpython-39.pyc
- DES-Yolo/yolov7-tiny.pt
- DES-Yolo/__pycache__/
- DES-Yolo/__pycache__/test.cpython-39.pyc
