# Supplementary material for: DES-YOLO: a novel model for real-time detection of casting surface defects
Source: PeerJ Comput Sci. 2024 Aug 22;10:e2224. doi: 10.7717/peerj-cs.2224 (PMC11419617; doi:10.7717/peerj-cs.2224)
Supplement: Supplemental Information 2 [file peerj-cs-10-2224-s002.zip › DES-Yolo/cfg/training/Change_C3/4tiny_model_all_c3__to_CB2D.yaml]

# parameters
nc: 7 # number of classes
depth_multiple: 1.0  # model depth multiple
width_multiple: 1.0  # layer channel multiple

# anchors
anchors:
  - [10,13, 16,30, 33,23]  # P3/8
  - [30,61, 62,45, 59,119]  # P4/16
  - [116,90, 156,198, 373,326]  # P5/32

# des-yolo-tiny backbone
backbone:
  # [from, number, module, args] c2, k=1, s=1, p=None, g=1, act=True
  [[-1, 1, Conv, [32, 3, 2, None, 1, nn.LeakyReLU(0.1)]],  # 0-P1/2

   [-1, 1, Conv, [64, 3, 2, None, 1, nn.LeakyReLU(0.1)]],  # 1-P2/4

   [-1, 1, CB2D, [64]],                #  2

   [-1, 1, MP, []],                    # 8-P3/8      3
   [-1, 1, CB2D, [128]],               #  4

   [-1, 1, MP, []],                    # 15-P4/16    5
   [-1, 1, CB2D, [256]],               # 6

   [-1, 1, MP, []],                    # 7
   [-1, 1, CB2D, [512]],               # 8
   [ -1, 1,SKAttention, [ 512 ] ],     # 9
  ]

# des-yolo-tiny head
head:
  [ [ -1, 1, PyramidPooling, [ 256 ] ], # 10

    [ -1, 1, Conv, [ 128, 1, 1, None, 1, nn.LeakyReLU(0.1) ] ],   # 11
    [ -1, 1, nn.Upsample, [ None, 2, 'nearest' ] ],
    [ 6, 1, Conv, [ 128, 1, 1, None, 1, nn.LeakyReLU(0.1) ] ], # route backbone P4
    [ [ -1, -2 ], 1, Concat, [ 1 ] ],                              #  14

    [-1, 1, CB2D, [128]],    #  20   15

    [ -1, 1, Conv, [ 64, 1, 1, None, 1, nn.LeakyReLU(0.1) ] ],
    [ -1, 1, nn.Upsample, [ None, 2, 'nearest' ] ],
    [ 4, 1, Conv, [ 64, 1, 1, None, 1, nn.LeakyReLU(0.1) ] ], # route backbone P3
    [ [ -1, -2 ], 1, Concat, [ 1 ] ],                            #   24   19

    [-1, 1, CB2D, [64]],   # 30    20

    [ -1, 1, Conv, [ 128, 3, 2, None, 1, nn.LeakyReLU(0.1) ] ],
    [ [ -1,15 ], 1, Concat, [ 1 ] ],

    [-1, 1, CB2D, [128]],   # 38   23

    [ -1, 1, Conv, [ 256, 3, 2, None, 1, nn.LeakyReLU(0.1) ] ],
    [ [ -1, 10 ], 1, Concat, [ 1 ] ],

    [-1, 1, CB2D, [256]],   # 46   26


    [ 20, 1, Conv, [ 128, 3, 1, None, 1, nn.LeakyReLU(0.1) ] ],
    [ 23, 1, Conv, [ 256, 3, 1, None, 1, nn.LeakyReLU(0.1) ] ],
    [ 26, 1, Conv, [ 512, 3, 1, None, 1, nn.LeakyReLU(0.1) ] ],

    [ [ 27,28,29 ], 1, IDetect, [ nc, anchors ] ],   # Detect(P3, P4, P5)

  ]
