# Supplementary material for: DES-YOLO: a novel model for real-time detection of casting surface defects
Source: PeerJ Comput Sci. 2024 Aug 22;10:e2224. doi: 10.7717/peerj-cs.2224 (PMC11419617; doi:10.7717/peerj-cs.2224)
Supplement: Supplemental Information 2 [file peerj-cs-10-2224-s002.zip › DES-Yolo/cfg/training/Change_C3/Integrated_structure_3_head.yaml]

# parameters
nc: 7 # number of classes
depth_multiple: 1.0  # model depth multiple
width_multiple: 1.0  # layer channel multiple

# anchors
anchors:
  - [10,13, 16,30, 33,23]  # P3/8
  - [30,61, 62,45, 59,119]  # P4/16
  - [116,90, 156,198, 373,326]  # P5/32

# des-yolo-tiny backbone
#all 3*3 conv to dsconv
backbone:
  # [from, number, module, args] c2, k=1, s=1, p=None, g=1, act=True
  [[-1, 1, DSConv2D, [32, 3, 2, None, 1]],  # 0-P1/2

   [-1, 1, DSConv2D, [64, 3, 2, None, 1]],  # 1-P2/4

   [-1, 1, Conv, [32, 1, 1, None, 1, nn.LeakyReLU(0.1)]],
   [-2, 1, Conv, [32, 1, 1, None, 1, nn.LeakyReLU(0.1)]],
   [-1, 1, DSConv2D, [32, 3, 1, None, 1, nn.LeakyReLU(0.1)]],
   [-1, 1, DSConv2D, [32, 3, 1, None, 1, nn.LeakyReLU(0.1)]],
   [[-1, -2, -3, -4], 1, Concat, [1]],
   [-1, 1, Conv, [64, 1, 1, None, 1, nn.LeakyReLU(0.1)]],  # 7

   [-1, 1, MP, []],  # 8-P3/8
   [-1, 1, Conv, [64, 1, 1, None, 1, nn.LeakyReLU(0.1)]],
   [-2, 1, Conv, [64, 1, 1, None, 1, nn.LeakyReLU(0.1)]],
   [-1, 1, DSConv2D, [64, 3, 1, None, 1, nn.LeakyReLU(0.1)]],
   [-1, 1, DSConv2D, [64, 3, 1, None, 1, nn.LeakyReLU(0.1)]],
   [[-1, -2, -3, -4], 1, Concat, [1]],
   [-1, 1, Conv, [128, 1, 1, None, 1, nn.LeakyReLU(0.1)]],  # 14

   [-1, 1, MP, []],  # 15-P4/16
   [-1, 1, Conv, [128, 1, 1, None, 1, nn.LeakyReLU(0.1)]],
   [-2, 1, Conv, [128, 1, 1, None, 1, nn.LeakyReLU(0.1)]],
   [-1, 1, DSConv2D, [128, 3, 1, None, 1, nn.LeakyReLU(0.1)]],
   [-1, 1, DSConv2D, [128, 3, 1, None, 1, nn.LeakyReLU(0.1)]],
   [[-1, -2, -3, -4], 1, Concat, [1]],
   [-1, 1, Conv, [256, 1, 1, None, 1, nn.LeakyReLU(0.1)]],  # 21

   [-1, 1, MP, []],  # 22-P5/32
   [-1, 1, Conv, [256, 1, 1, None, 1, nn.LeakyReLU(0.1)]],
   [-2, 1, Conv, [256, 1, 1, None, 1, nn.LeakyReLU(0.1)]],
   [-1, 1, DSConv2D, [256, 3, 1, None, 1, nn.LeakyReLU(0.1)]],
   [-1, 1, DSConv2D, [256, 3, 1, None, 1, nn.LeakyReLU(0.1)]],
   [[-1, -2, -3, -4], 1, Concat, [1]],
   [-1, 1, Conv, [512, 1, 1, None, 1, nn.LeakyReLU(0.1)]],  # 28
   [ -1, 1,GAMAttention, [ 512 ] ],                          # 29
  ]

# des-yolo-tiny head
head:
  [ [ -1, 1, PyramidPooling, [ 256 ] ], #30
    [ -1, 1, RFEM, [ 256 ]]  ,          #31

    [ -1, 1, GSConv, [ 128, 1, 1 ]],   #          32
    [ -1, 1, nn.Upsample, [ None, 2, 'nearest' ] ],
    [ 21, 1, GSConv, [ 128, 1, 1]], # route backbone P4
    [ [ -1, -2 ], 1, Concat, [ 1 ]],                              #           35

    [ -1, 1, VoVGSCSP, [ 128 ]],  # 40  36

    [ -1, 1, GSConv, [ 64, 1, 1 ]],
    [ -1, 1, nn.Upsample, [ None, 2, 'nearest' ]],
    [ 14, 1, GSConv, [ 64, 1, 1 ]], # route backbone P3
    [ [ -1, -2 ], 1, Concat, [ 1 ]],                            #  44   40

    [ -1, 1, VoVGSCSP, [ 64 ]],  # 50  41

    [ -1, 1, Conv, [ 128, 3, 2, None, 1, nn.LeakyReLU(0.1) ] ],
    [ [ -1,36 ], 1, Concat, [ 1 ] ],

    [ -1, 1, VoVGSCSP, [ 128 ]],  # 65         44

    [ -1, 1, Conv, [ 256, 3, 2, None, 1, nn.LeakyReLU(0.1) ] ],
    [ [ -1, 31 ], 1, Concat, [ 1 ] ],

    [ -1, 1, VoVGSCSP, [ 256] ],  # 73         47

    [ 41, 1, Conv, [ 128, 3, 1, None, 1, nn.LeakyReLU(0.1) ] ],
    [ 44, 1, Conv, [ 256, 3, 1, None, 1, nn.LeakyReLU(0.1) ] ],
    [ 47, 1, Conv, [ 512, 3, 1, None, 1, nn.LeakyReLU(0.1) ] ],

    [ [ 48,49,50 ], 1,IDetect_Decoupled, [ nc, anchors ] ],   # Detect(P3, P4, P5)
#    [ [ 48,49,50 ], 1,TSCODE_Detect, [ nc, anchors ] ],   # Detect(P3, P4, P5)


  ]
