# Supplementary material for: DES-YOLO: a novel model for real-time detection of casting surface defects
Source: PeerJ Comput Sci. 2024 Aug 22;10:e2224. doi: 10.7717/peerj-cs.2224 (PMC11419617; doi:10.7717/peerj-cs.2224)
Supplement: Supplemental Information 2 [file peerj-cs-10-2224-s002.zip › DES-Yolo/cfg/training/Conv/4tiny_model_c3_to_sconv.yaml]

# parameters
nc: 7 # number of classes
depth_multiple: 1.0  # model depth multiple
width_multiple: 1.0  # layer channel multiple

# anchors
anchors:
  - [10,13, 16,30, 33,23]  # P3/8
  - [30,61, 62,45, 59,119]  # P4/16
  - [116,90, 156,198, 373,326]  # P5/32

# des-yolo-tiny backbone
#ALL backbone conv to odconv


backbone:
  # [from, number, module, args] c2, k=1, s=1, p=None, g=1, act=True
  [[-1, 1, Conv, [32, 3, 2, None, 1, nn.LeakyReLU(0.1)]],  # 0-P1/2
   [-1, 1, Conv, [64, 3, 2, None, 1, nn.LeakyReLU(0.1)]],  # 1-P2/4

   [-1, 1, SCConv, [64]],
   [-2, 1, SCConv, [64]],
   [-1, 1, Conv, [32, 3, 1, None, 1, nn.LeakyReLU(0.1)]],
   [-1, 1, Conv, [32, 3, 1, None, 1, nn.LeakyReLU(0.1)]],
   [[-1, -2, -3, -4], 1, Concat, [1]],
   [-1, 1, Conv, [64, 1, 1, None, 1, nn.LeakyReLU(0.1)]],  # 7

   [-1, 1, MP, []],  # 8-P3/8
   [-1, 1, SCConv, [64]],
   [-2, 1, SCConv, [64]],
   [-1, 1, Conv, [64, 3, 1, None, 1, nn.LeakyReLU(0.1)]],
   [-1, 1, Conv, [64, 3, 1, None, 1, nn.LeakyReLU(0.1)]],
   [[-1, -2, -3, -4], 1, Concat, [1]],
   [-1, 1, Conv, [128, 1, 1, None, 1, nn.LeakyReLU(0.1)]],  # 14

   [-1, 1, MP, []],  # 15-P4/16
   [-1, 1, SCConv, [128]],
   [-2, 1, SCConv, [128]],
   [-1, 1, Conv, [128, 3, 1, None, 1, nn.LeakyReLU(0.1)]],
   [-1, 1, Conv, [128, 3, 1, None, 1, nn.LeakyReLU(0.1)]],
   [[-1, -2, -3, -4], 1, Concat, [1]],
   [-1, 1, Conv, [256, 1, 1, None, 1, nn.LeakyReLU(0.1)]],  # 21

   [-1, 1, MP, []],  # 22-P5/32
   [-1, 1, SCConv, [256]],
   [-2, 1, SCConv, [256]],
   [-1, 1, Conv, [256, 3, 1, None, 1, nn.LeakyReLU(0.1)]],
   [-1, 1, Conv, [256, 3, 1, None, 1, nn.LeakyReLU(0.1)]],
   [[-1, -2, -3, -4], 1, Concat, [1]],
   [-1, 1, Conv, [512, 1, 1, None, 1, nn.LeakyReLU(0.1)]],
   [ -1, 1,SKAttention, [ 512 ] ],   # 28
  ]

# des-yolo-tiny head
head:
  [ [ -1, 1, PyramidPooling, [ 256 ] ], #30

    [ -1, 1, Conv, [ 128, 1, 1, None, 1, nn.LeakyReLU(0.1) ] ],   #          31
    [ -1, 1, nn.Upsample, [ None, 2, 'nearest' ] ],
    [ 21, 1, Conv, [ 128, 1, 1, None, 1, nn.LeakyReLU(0.1) ] ], # route backbone P4
#    [ -1, 1, DoubleAttention, [ 128 ] ],
    [ [ -1, -2 ], 1, Concat, [ 1 ] ],                              #           34

    [ -1, 1, Conv, [ 64, 1, 1, None, 1, nn.LeakyReLU(0.1) ] ],
    [ -2, 1, Conv, [ 64, 1, 1, None, 1, nn.LeakyReLU(0.1) ] ],
    [ -1, 1, Conv, [ 64, 3, 1, None, 1, nn.LeakyReLU(0.1) ] ],
    [ -1, 1, Conv, [ 64, 3, 1, None, 1, nn.LeakyReLU(0.1) ] ],
    [ [ -1, -2, -3, -4 ], 1, Concat, [ 1 ] ],
    [ -1, 1, Conv, [ 128, 1, 1, None, 1, nn.LeakyReLU(0.1) ] ],  # 47      40

    [ -1, 1, Conv, [ 64, 1, 1, None, 1, nn.LeakyReLU(0.1) ] ],
    [ -1, 1, nn.Upsample, [ None, 2, 'nearest' ] ],
    [ 14, 1, Conv, [ 64, 1, 1, None, 1, nn.LeakyReLU(0.1) ] ], # route backbone P3
#    [ -1, 1, ECA, [ 64 ] ],
    [ [ -1, -2 ], 1, Concat, [ 1 ] ],                            #             44

    [ -1, 1, Conv, [ 32, 1, 1, None, 1, nn.LeakyReLU(0.1) ] ],
    [ -2, 1, Conv, [ 32, 1, 1, None, 1, nn.LeakyReLU(0.1) ] ],
    [ -1, 1, Conv, [ 32, 3, 1, None, 1, nn.LeakyReLU(0.1) ] ],
    [ -1, 1, Conv, [ 32, 3, 1, None, 1, nn.LeakyReLU(0.1) ] ],
    [ [ -1, -2, -3, -4 ], 1, Concat, [ 1 ] ],
    [ -1, 1, Conv, [ 64, 1, 1, None, 1, nn.LeakyReLU(0.1) ] ],  # 57         50
#    [ -1, 1, CoordAtt, [ 64] ],

    [ -1, 1, Conv, [ 128, 3, 2, None, 1, nn.LeakyReLU(0.1) ] ],
    [ [ -1,40 ], 1, Concat, [ 1 ] ],

    [ -1, 1, Conv, [ 64, 1, 1, None, 1, nn.LeakyReLU(0.1) ] ],
    [ -2, 1, Conv, [ 64, 1, 1, None, 1, nn.LeakyReLU(0.1) ] ],
    [ -1, 1, Conv, [ 64, 3, 1, None, 1, nn.LeakyReLU(0.1) ] ],
    [ -1, 1, Conv, [ 64, 3, 1, None, 1, nn.LeakyReLU(0.1) ] ],
    [ [ -1, -2, -3, -4 ], 1, Concat, [ 1 ] ],
    [ -1, 1, Conv, [ 128, 1, 1, None, 1, nn.LeakyReLU(0.1) ] ],  # 65         58
#    [ -1, 1, LCT, [ 128] ],

    [ -1, 1, Conv, [ 256, 3, 2, None, 1, nn.LeakyReLU(0.1) ] ],
    [ [ -1, 30 ], 1, Concat, [ 1 ] ],

    [ -1, 1, Conv, [ 128, 1, 1, None, 1, nn.LeakyReLU(0.1) ] ],
    [ -2, 1, Conv, [ 128, 1, 1, None, 1, nn.LeakyReLU(0.1) ] ],
    [ -1, 1, Conv, [ 128, 3, 1, None, 1, nn.LeakyReLU(0.1) ] ],
    [ -1, 1, Conv, [ 128, 3, 1, None, 1, nn.LeakyReLU(0.1) ] ],
    [ [ -1, -2, -3, -4 ], 1, Concat, [ 1 ] ],
    [ -1, 1, Conv, [ 256, 1, 1, None, 1, nn.LeakyReLU(0.1) ] ],  # 73         66
#    [ -1, 1, LCT, [ 256] ],


    [ 50, 1, Conv, [ 128, 3, 1, None, 1, nn.LeakyReLU(0.1) ] ],
    [ 58, 1, Conv, [ 256, 3, 1, None, 1, nn.LeakyReLU(0.1) ] ],
    [ 66, 1, Conv, [ 512, 3, 1, None, 1, nn.LeakyReLU(0.1) ] ],

    [ [ 67,68,69 ], 1, IDetect, [ nc, anchors ] ],   # Detect(P3, P4, P5)

  ]
