# Supplementary material for: DES-YOLO: a novel model for real-time detection of casting surface defects
Source: PeerJ Comput Sci. 2024 Aug 22;10:e2224. doi: 10.7717/peerj-cs.2224 (PMC11419617; doi:10.7717/peerj-cs.2224)
Supplement: Supplemental Information 2 [file peerj-cs-10-2224-s002.zip › DES-Yolo/cfg/training/des-yolo-tiny-CBAMattention.yaml]

# parameters
nc: 7 # number of classes
depth_multiple: 1.0  # model depth multiple
width_multiple: 1.0  # layer channel multiple

# anchors
anchors:
  - [10,13, 16,30, 33,23]  # P3/8
  - [30,61, 62,45, 59,119]  # P4/16
  - [116,90, 156,198, 373,326]  # P5/32

# des-yolo-tiny backbone
backbone:
  # [from, number, module, args] c2, k=1, s=1, p=None, g=1, act=True
  [[-1, 1, Conv, [32, 3, 2, None, 1, nn.LeakyReLU(0.1)]],  # 0-P1/2

   [-1, 1, Conv, [64, 3, 2, None, 1, nn.LeakyReLU(0.1)]],  # 1-P2/4

   [-1, 1, Conv, [32, 1, 1, None, 1, nn.LeakyReLU(0.1)]],
   [-2, 1, Conv, [32, 1, 1, None, 1, nn.LeakyReLU(0.1)]],
   [-1, 1, Conv, [32, 3, 1, None, 1, nn.LeakyReLU(0.1)]],
   [-1, 1, Conv, [32, 3, 1, None, 1, nn.LeakyReLU(0.1)]],
   [[-1, -2, -3, -4], 1, Concat, [1]],
   [-1, 1, Conv, [64, 1, 1, None, 1, nn.LeakyReLU(0.1)]],  # 7

   [-1, 1, MP, []],  # 8-P3/8
   [-1, 1, Conv, [64, 1, 1, None, 1, nn.LeakyReLU(0.1)]],
   [-2, 1, Conv, [64, 1, 1, None, 1, nn.LeakyReLU(0.1)]],
   [-1, 1, Conv, [64, 3, 1, None, 1, nn.LeakyReLU(0.1)]],
   [-1, 1, Conv, [64, 3, 1, None, 1, nn.LeakyReLU(0.1)]],
   [[-1, -2, -3, -4], 1, Concat, [1]],
   [-1, 1, Conv, [128, 1, 1, None, 1, nn.LeakyReLU(0.1)]],  # 14

   [-1, 1, MP, []],  # 15-P4/16
   [-1, 1, Conv, [128, 1, 1, None, 1, nn.LeakyReLU(0.1)]],
   [-2, 1, Conv, [128, 1, 1, None, 1, nn.LeakyReLU(0.1)]],
   [-1, 1, Conv, [128, 3, 1, None, 1, nn.LeakyReLU(0.1)]],
   [-1, 1, Conv, [128, 3, 1, None, 1, nn.LeakyReLU(0.1)]],
   [[-1, -2, -3, -4], 1, Concat, [1]],
   [-1, 1, Conv, [256, 1, 1, None, 1, nn.LeakyReLU(0.1)]],  # 21

   [-1, 1, MP, []],  # 22-P5/32
   [-1, 1, Conv, [256, 1, 1, None, 1, nn.LeakyReLU(0.1)]],
   [-2, 1, Conv, [256, 1, 1, None, 1, nn.LeakyReLU(0.1)]],
   [-1, 1, Conv, [256, 3, 1, None, 1, nn.LeakyReLU(0.1)]],
   [-1, 1, Conv, [256, 3, 1, None, 1, nn.LeakyReLU(0.1)]],
   [[-1, -2, -3, -4], 1, Concat, [1]],
   [-1, 1, Conv, [512, 1, 1, None, 1, nn.LeakyReLU(0.1)]],  # 28
  ]

# des-yolo-tiny head
head:
  [[-1, 1, SPPFCSPC, [256]], # 29
#  [[-1, 1, Conv, [256, 1, 1, None, 1, nn.LeakyReLU(0.1)]],
#   [-2, 1, Conv, [256, 1, 1, None, 1, nn.LeakyReLU(0.1)]],
#   [-1, 1, SP, [5]],
#   [-2, 1, SP, [9]],
#   [-3, 1, SP, [13]],
#   [[-1, -2, -3, -4], 1, Concat, [1]],
#   [-1, 1, Conv, [256, 1, 1, None, 1, nn.LeakyReLU(0.1)]],
#   [[-1, -7], 1, Concat, [1]],
#   [-1, 1, Conv, [256, 1, 1, None, 1, nn.LeakyReLU(0.1)]],  # 37
   [-1, 1, CBAM, [256]], #              30

   [-1, 1, Conv, [128, 1, 1, None, 1, nn.LeakyReLU(0.1)]],
   [-1, 1, nn.Upsample, [None, 2, 'nearest']],
   [21, 1,CBAM, [128]], # route backbone P4
   [[-1, -2], 1, Concat, [1]],

   [-1, 1, Conv, [64, 1, 1, None, 1, nn.LeakyReLU(0.1)]],
   [-2, 1, Conv, [64, 1, 1, None, 1, nn.LeakyReLU(0.1)]],
   [-1, 1, Conv, [64, 3, 1, None, 1, nn.LeakyReLU(0.1)]],
   [-1, 1, Conv, [64, 3, 1, None, 1, nn.LeakyReLU(0.1)]],
   [[-1, -2, -3, -4], 1, Concat, [1]],
   [-1, 1, Conv, [128, 1, 1, None, 1, nn.LeakyReLU(0.1)]],  # 47  39     40

   [-1, 1, Conv, [64, 1, 1, None, 1, nn.LeakyReLU(0.1)]],
   [-1, 1, nn.Upsample, [None, 2, 'nearest']],
   [14, 1, CBAM, [64]], # route backbone P3
   [[-1, -2], 1, Concat, [1]],

   [-1, 1, Conv, [32, 1, 1, None, 1, nn.LeakyReLU(0.1)]],
   [-2, 1, Conv, [32, 1, 1, None, 1, nn.LeakyReLU(0.1)]],
   [-1, 1, Conv, [32, 3, 1, None, 1, nn.LeakyReLU(0.1)]],
   [-1, 1, Conv, [32, 3, 1, None, 1, nn.LeakyReLU(0.1)]],
   [[-1, -2, -3, -4], 1, Concat, [1]],
   [-1, 1, Conv, [64, 1, 1, None, 1, nn.LeakyReLU(0.1)]],  # 57  49      50

   [-1, 1, Conv, [128, 3, 2, None, 1, nn.LeakyReLU(0.1)]],
   [[-1, 40], 1, Concat, [1]],

   [-1, 1, Conv, [64, 1, 1, None, 1, nn.LeakyReLU(0.1)]],
   [-2, 1, Conv, [64, 1, 1, None, 1, nn.LeakyReLU(0.1)]],
   [-1, 1, Conv, [64, 3, 1, None, 1, nn.LeakyReLU(0.1)]],
   [-1, 1, Conv, [64, 3, 1, None, 1, nn.LeakyReLU(0.1)]],
   [[-1, -2, -3, -4], 1, Concat, [1]],
   [-1, 1, Conv, [128, 1, 1, None, 1, nn.LeakyReLU(0.1)]],  # 65  57     58

   [-1, 1, Conv, [256, 3, 2, None, 1, nn.LeakyReLU(0.1)]],
   [[-1, 30], 1, Concat, [1]],

   [-1, 1, Conv, [128, 1, 1, None, 1, nn.LeakyReLU(0.1)]],
   [-2, 1, Conv, [128, 1, 1, None, 1, nn.LeakyReLU(0.1)]],
   [-1, 1, Conv, [128, 3, 1, None, 1, nn.LeakyReLU(0.1)]],
   [-1, 1, Conv, [128, 3, 1, None, 1, nn.LeakyReLU(0.1)]],
   [[-1, -2, -3, -4], 1, Concat, [1]],
   [-1, 1, Conv, [256, 1, 1, None, 1, nn.LeakyReLU(0.1)]],  # 73   65     66

   [ 50, 1, Conv, [ 128, 3, 1, None, 1, nn.LeakyReLU(0.1) ] ],
   [ 58, 1, Conv, [ 256, 3, 1, None, 1, nn.LeakyReLU(0.1) ] ],
   [ 66, 1, Conv, [ 512, 3, 1, None, 1, nn.LeakyReLU(0.1) ] ],

   [[51,59,67], 1, IDetect, [ nc, anchors ] ],   # Detect(P3, P4, P5)

#
#   [ 49, 1, Conv, [ 128, 3, 1, None, 1, nn.LeakyReLU(0.1) ] ],
#   [ 57, 1, Conv, [ 256, 3, 1, None, 1, nn.LeakyReLU(0.1) ] ],
#   [ 65, 1, Conv, [ 512, 3, 1, None, 1, nn.LeakyReLU(0.1) ] ],
#
#   [[66,67,68], 1, IDetect, [ nc, anchors ] ],   # Detect(P3, P4, P5)

#   [57, 1, Conv, [128, 3, 1, None, 1, nn.LeakyReLU(0.1)]],
#   [65, 1, Conv, [256, 3, 1, None, 1, nn.LeakyReLU(0.1)]],
#   [73, 1, Conv, [512, 3, 1, None, 1, nn.LeakyReLU(0.1)]],
#
#   [[74,75,76], 1, IDetect, [nc, anchors]],   # Detect(P3, P4, P5)
  ]
