# Supplementary material for: DES-YOLO: a novel model for real-time detection of casting surface defects
Source: PeerJ Comput Sci. 2024 Aug 22;10:e2224. doi: 10.7717/peerj-cs.2224 (PMC11419617; doi:10.7717/peerj-cs.2224)
Supplement: Supplemental Information 2 [file peerj-cs-10-2224-s002.zip › DES-Yolo/deploy/triton-inference-server/boundingbox.py]

class BoundingBox:
    def __init__(self, classID, confidence, x1, x2, y1, y2, image_width, image_height):
        self.classID = classID
        self.confidence = confidence
        self.x1 = x1
        self.x2 = x2
        self.y1 = y1
        self.y2 = y2
        self.u1 = x1 / image_width
        self.u2 = x2 / image_width
        self.v1 = y1 / image_height
        self.v2 = y2 / image_height

    def box(self):
        return (self.x1, self.y1, self.x2, self.y2)

    def width(self):
        return self.x2 - self.x1

    def height(self):
        return self.y2 - self.y1

    def center_absolute(self):
        return (0.5 * (self.x1 + self.x2), 0.5 * (self.y1 + self.y2))

    def center_normalized(self):
        return (0.5 * (self.u1 + self.u2), 0.5 * (self.v1 + self.v2))

    def size_absolute(self):
        return (self.x2 - self.x1, self.y2 - self.y1)

    def size_normalized(self):
        return (self.u2 - self.u1, self.v2 - self.v1)
