# Supplementary material for: DES-YOLO: a novel model for real-time detection of casting surface defects
Source: PeerJ Comput Sci. 2024 Aug 22;10:e2224. doi: 10.7717/peerj-cs.2224 (PMC11419617; doi:10.7717/peerj-cs.2224)
Supplement: Supplemental Information 2 [file peerj-cs-10-2224-s002.zip › DES-Yolo/deploy/triton-inference-server/labels.py]

from enum import Enum

class COCOLabels(Enum):
    PERSON = 0
    BICYCLE = 1
    CAR = 2
    MOTORBIKE = 3
    AEROPLANE = 4
    BUS = 5
    TRAIN = 6
    TRUCK = 7
    BOAT = 8
    TRAFFIC_LIGHT = 9
    FIRE_HYDRANT = 10
    STOP_SIGN = 11
    PARKING_METER = 12
    BENCH = 13
    BIRD = 14
    CAT = 15
    DOG = 16
    HORSE = 17
    SHEEP = 18
    COW = 19
    ELEPHANT = 20
    BEAR = 21
    ZEBRA = 22
    GIRAFFE = 23
    BACKPACK = 24
    UMBRELLA = 25
    HANDBAG = 26
    TIE = 27
    SUITCASE = 28
    FRISBEE = 29
    SKIS = 30
    SNOWBOARD = 31
    SPORTS_BALL = 32
    KITE = 33
    BASEBALL_BAT = 34
    BASEBALL_GLOVE = 35
    SKATEBOARD = 36
    SURFBOARD = 37
    TENNIS_RACKET = 38
    BOTTLE = 39
    WINE_GLASS = 40
    CUP = 41
    FORK = 42
    KNIFE = 43
    SPOON = 44
    BOWL = 45
    BANANA = 46
    APPLE = 47
    SANDWICH = 48
    ORANGE = 49
    BROCCOLI = 50
    CARROT = 51
    HOT_DOG = 52
    PIZZA = 53
    DONUT = 54
    CAKE = 55
    CHAIR = 56
    SOFA = 57
    POTTEDPLANT = 58
    BED = 59
    DININGTABLE = 60
    TOILET = 61
    TVMONITOR = 62
    LAPTOP = 63
    MOUSE = 64
    REMOTE = 65
    KEYBOARD = 66
    CELL_PHONE = 67
    MICROWAVE = 68
    OVEN = 69
    TOASTER = 70
    SINK = 71
    REFRIGERATOR = 72
    BOOK = 73
    CLOCK = 74
    VASE = 75
    SCISSORS = 76
    TEDDY_BEAR = 77
    HAIR_DRIER = 78
    TOOTHBRUSH = 79
