# Supplementary material for: DES-YOLO: a novel model for real-time detection of casting surface defects
Source: PeerJ Comput Sci. 2024 Aug 22;10:e2224. doi: 10.7717/peerj-cs.2224 (PMC11419617; doi:10.7717/peerj-cs.2224)
Supplement: Supplemental Information 2 [file peerj-cs-10-2224-s002.zip › DES-Yolo/deploy/triton-inference-server/processing.py]

from boundingbox import BoundingBox

import cv2
import numpy as np

def preprocess(img, input_shape, letter_box=True):
    if letter_box:
        img_h, img_w, _ = img.shape
        new_h, new_w = input_shape[0], input_shape[1]
        offset_h, offset_w = 0, 0
        if (new_w / img_w) <= (new_h / img_h):
            new_h = int(img_h * new_w / img_w)
            offset_h = (input_shape[0] - new_h) // 2
        else:
            new_w = int(img_w * new_h / img_h)
            offset_w = (input_shape[1] - new_w) // 2
        resized = cv2.resize(img, (new_w, new_h))
        img = np.full((input_shape[0], input_shape[1], 3), 127, dtype=np.uint8)
        img[offset_h:(offset_h + new_h), offset_w:(offset_w + new_w), :] = resized
    else:
        img = cv2.resize(img, (input_shape[1], input_shape[0]))

    img = cv2.cvtColor(img, cv2.COLOR_BGR2RGB)
    img = img.transpose((2, 0, 1)).astype(np.float32)
    img /= 255.0
    return img

def postprocess(num_dets, det_boxes, det_scores, det_classes, img_w, img_h, input_shape, letter_box=True):
    boxes = det_boxes[0, :num_dets[0][0]] / np.array([input_shape[0], input_shape[1], input_shape[0], input_shape[1]], dtype=np.float32)
    scores = det_scores[0, :num_dets[0][0]]
    classes = det_classes[0, :num_dets[0][0]].astype(np.int)

    old_h, old_w = img_h, img_w
    offset_h, offset_w = 0, 0
    if letter_box:
        if (img_w / input_shape[1]) >= (img_h / input_shape[0]):
            old_h = int(input_shape[0] * img_w / input_shape[1])
            offset_h = (old_h - img_h) // 2
        else:
            old_w = int(input_shape[1] * img_h / input_shape[0])
            offset_w = (old_w - img_w) // 2

    boxes = boxes * np.array([old_w, old_h, old_w, old_h], dtype=np.float32)
    if letter_box:
        boxes -= np.array([offset_w, offset_h, offset_w, offset_h], dtype=np.float32)
    boxes = boxes.astype(np.int)

    detected_objects = []
    for box, score, label in zip(boxes, scores, classes):
        detected_objects.append(BoundingBox(label, score, box[0], box[2], box[1], box[3], img_w, img_h))
    return detected_objects
