# Supplementary material for: DES-YOLO: a novel model for real-time detection of casting surface defects
Source: PeerJ Comput Sci. 2024 Aug 22;10:e2224. doi: 10.7717/peerj-cs.2224 (PMC11419617; doi:10.7717/peerj-cs.2224)
Supplement: Supplemental Information 2 [file peerj-cs-10-2224-s002.zip › DES-Yolo/deploy/triton-inference-server/README.md]

# des-yolo on Triton Inference Server

Instructions to deploy des-yolo as TensorRT engine to [Triton Inference Server](https://github.com/NVIDIA/triton-inference-server).

Triton Inference Server takes care of model deployment with many out-of-the-box benefits, like a GRPC and HTTP interface, automatic scheduling on multiple GPUs, shared memory (even on GPU), dynamic server-side batching, health metrics and memory resource management.

There are no additional dependencies needed to run this deployment, except a working docker daemon with GPU support.

## Export TensorRT

See https://github.com/WongKinYiu/des-yolo#export for more info.

```bash
#install onnx-simplifier not listed in general des-yolo requirements.txt
pip3 install onnx-simplifier 

# Pytorch des-yolo -> ONNX with grid, EfficientNMS plugin and dynamic batch size
python export.py --weights ./des-yolo.pt --grid --end2end --dynamic-batch --simplify --topk-all 100 --iou-thres 0.65 --conf-thres 0.35 --img-size 640 640
# ONNX -> TensorRT with trtexec and docker
docker run -it --rm --gpus=all nvcr.io/nvidia/tensorrt:22.06-py3
# Copy onnx -> container: docker cp des-yolo.onnx <container-id>:/workspace/
# Export with FP16 precision, min batch 1, opt batch 8 and max batch 8
./tensorrt/bin/trtexec --onnx=des-yolo.onnx --minShapes=images:1x3x640x640 --optShapes=images:8x3x640x640 --maxShapes=images:8x3x640x640 --fp16 --workspace=4096 --saveEngine=des-yolo-fp16-1x8x8.engine --timingCacheFile=timing.cache
# Test engine
./tensorrt/bin/trtexec --loadEngine=des-yolo-fp16-1x8x8.engine
# Copy engine -> host: docker cp <container-id>:/workspace/des-yolo-fp16-1x8x8.engine .
```

Example output of test with RTX 3090.

```
[I] === Performance summary ===
[I] Throughput: 73.4985 qps
[I] Latency: min = 14.8578 ms, max = 15.8344 ms, mean = 15.07 ms, median = 15.0422 ms, percentile(99%) = 15.7443 ms
[I] End-to-End Host Latency: min = 25.8715 ms, max = 28.4102 ms, mean = 26.672 ms, median = 26.6082 ms, percentile(99%) = 27.8314 ms
[I] Enqueue Time: min = 0.793701 ms, max = 1.47144 ms, mean = 1.2008 ms, median = 1.28644 ms, percentile(99%) = 1.38965 ms
[I] H2D Latency: min = 1.50073 ms, max = 1.52454 ms, mean = 1.51225 ms, median = 1.51404 ms, percentile(99%) = 1.51941 ms
[I] GPU Compute Time: min = 13.3386 ms, max = 14.3186 ms, mean = 13.5448 ms, median = 13.5178 ms, percentile(99%) = 14.2151 ms
[I] D2H Latency: min = 0.00878906 ms, max = 0.0172729 ms, mean = 0.0128844 ms, median = 0.0125732 ms, percentile(99%) = 0.0166016 ms
[I] Total Host Walltime: 3.04768 s
[I] Total GPU Compute Time: 3.03404 s
[I] Explanations of the performance metrics are printed in the verbose logs.
```
Note: 73.5 qps x batch 8 = 588 fps @ ~15ms latency.

## Model Repository

See [Triton Model Repository Documentation](https://github.com/triton-inference-server/server/blob/main/docs/model_repository.md#model-repository) for more info.

```bash
# Create folder structure
mkdir -p triton-deploy/models/des-yolo/1/
touch triton-deploy/models/des-yolo/config.pbtxt
# Place model
mv des-yolo-fp16-1x8x8.engine triton-deploy/models/des-yolo/1/model.plan
```

## Model Configuration

See [Triton Model Configuration Documentation](https://github.com/triton-inference-server/server/blob/main/docs/model_configuration.md#model-configuration) for more info.

Minimal configuration for `triton-deploy/models/des-yolo/config.pbtxt`:

```
name: "des-yolo"
platform: "tensorrt_plan"
max_batch_size: 8
dynamic_batching { }
```

Example repository:

```bash
$ tree triton-deploy/
triton-deploy/
└── models
    └── des-yolo
        ├── 1
        │   └── model.plan
        └── config.pbtxt

3 directories, 2 files
```

## Start Triton Inference Server

```
docker run --gpus all --rm --ipc=host --shm-size=1g --ulimit memlock=-1 --ulimit stack=67108864 -p8000:8000 -p8001:8001 -p8002:8002 -v$(pwd)/triton-deploy/models:/models nvcr.io/nvidia/tritonserver:22.06-py3 tritonserver --model-repository=/models --strict-model-config=false --log-verbose 1
```

In the log you should see:

```
+--------+---------+--------+
| Model  | Version | Status |
+--------+---------+--------+
| des-yolo | 1       | READY  |
+--------+---------+--------+
```

## Performance with Model Analyzer

See [Triton Model Analyzer Documentation](https://github.com/triton-inference-server/server/blob/main/docs/model_analyzer.md#model-analyzer) for more info.

Performance numbers @ RTX 3090 + AMD Ryzen 9 5950X

Example test for 16 concurrent clients using shared memory, each with batch size 1 requests:

```bash
docker run -it --ipc=host --net=host nvcr.io/nvidia/tritonserver:22.06-py3-sdk /bin/bash

./install/bin/perf_analyzer -m des-yolo -u 127.0.0.1:8001 -i grpc --shared-memory system --concurrency-range 16

# Result (truncated)
Concurrency: 16, throughput: 590.119 infer/sec, latency 27080 usec
```

Throughput for 16 clients with batch size 1 is the same as for a single thread running the engine at 16 batch size locally thanks to Triton [Dynamic Batching Strategy](https://github.com/triton-inference-server/server/blob/main/docs/model_configuration.md#dynamic-batcher). Result without dynamic batching (disable in model configuration) considerably worse:

```bash
# Result (truncated)
Concurrency: 16, throughput: 335.587 infer/sec, latency 47616 usec
```

## How to run model in your code

Example client can be found in client.py. It can run dummy input, images and videos.

```bash
pip3 install tritonclient[all] opencv-python
python3 client.py image data/dog.jpg
```

![exemplary output result](data/dog_result.jpg)

```
$ python3 client.py --help
usage: client.py [-h] [-m MODEL] [--width WIDTH] [--height HEIGHT] [-u URL] [-o OUT] [-f FPS] [-i] [-v] [-t CLIENT_TIMEOUT] [-s] [-r ROOT_CERTIFICATES] [-p PRIVATE_KEY] [-x CERTIFICATE_CHAIN] {dummy,image,video} [input]

positional arguments:
  {dummy,image,video}   Run mode. 'dummy' will send an emtpy buffer to the server to test if inference works. 'image' will process an image. 'video' will process a video.
  input                 Input file to load from in image or video mode

optional arguments:
  -h, --help            show this help message and exit
  -m MODEL, --model MODEL
                        Inference model name, default des-yolo
  --width WIDTH         Inference model input width, default 640
  --height HEIGHT       Inference model input height, default 640
  -u URL, --url URL     Inference server URL, default localhost:8001
  -o OUT, --out OUT     Write output into file instead of displaying it
  -f FPS, --fps FPS     Video output fps, default 24.0 FPS
  -i, --model-info      Print model status, configuration and statistics
  -v, --verbose         Enable verbose client output
  -t CLIENT_TIMEOUT, --client-timeout CLIENT_TIMEOUT
                        Client timeout in seconds, default no timeout
  -s, --ssl             Enable SSL encrypted channel to the server
  -r ROOT_CERTIFICATES, --root-certificates ROOT_CERTIFICATES
                        File holding PEM-encoded root certificates, default none
  -p PRIVATE_KEY, --private-key PRIVATE_KEY
                        File holding PEM-encoded private key, default is none
  -x CERTIFICATE_CHAIN, --certificate-chain CERTIFICATE_CHAIN
                        File holding PEM-encoded certicate chain default is none
```
