# Supplementary material for: DES-YOLO: a novel model for real-time detection of casting surface defects
Source: PeerJ Comput Sci. 2024 Aug 22;10:e2224. doi: 10.7717/peerj-cs.2224 (PMC11419617; doi:10.7717/peerj-cs.2224)
Supplement: Supplemental Information 2 [file peerj-cs-10-2224-s002.zip › DES-Yolo/DES_Yolo_heatmap.py]

import warnings

warnings.filterwarnings('ignore')
warnings.simplefilter('ignore')
import torch, yaml, cv2, os, shutil
import torch.nn as nn
import numpy as np

np.random.seed(0)
import matplotlib.pyplot as plt
from tqdm import trange
from PIL import Image
from models.yolo import Model
from utils.torch_utils import intersect_dicts
from utils.datasets import letterbox
from utils.general import xywh2xyxy
from pytorch_grad_cam import GradCAMPlusPlus, GradCAM, XGradCAM
from pytorch_grad_cam.utils.image import show_cam_on_image
from pytorch_grad_cam.activations_and_gradients import ActivationsAndGradients


class yolov7_heatmap:
    def __init__(self, weight, cfg, device, method, layer, backward_type, conf_threshold, ratio):
        device = torch.device(device)
        ckpt = torch.load(weight)
        model_names = ckpt['model'].names
        csd = ckpt['model'].float().state_dict()  # checkpoint state_dict as FP32
        model = Model(cfg, ch=3, nc=len(model_names)).to(device)
        csd = intersect_dicts(csd, model.state_dict(), exclude=['anchor'])  # intersect
        model.load_state_dict(csd, strict=False)  # load
        model.eval()
        print(f'Transferred {len(csd)}/{len(model.state_dict())} items')

        target_layers = [eval(layer)]
        method = eval(method)

        colors = np.random.uniform(0, 255, size=(len(model_names), 3)).astype(np.int)
        self.__dict__.update(locals())

    def post_process(self, result):
        boxes_ = result[0][..., :4]
        logits_ = []
        for data in result[1]:
            bs, n, w, h, _ = data.size()
            logits_.append(data.reshape((bs, n * w * h, _)))
        logits_ = torch.cat(logits_, dim=1)[..., 4:]
        sorted, indices = torch.sort(logits_[..., 0], descending=True)
        logits_ = logits_[0][indices[0]]
        logits_[:, 0] = torch.sigmoid(logits_[:, 0])
        return logits_, xywh2xyxy(boxes_[0][indices[0]]).cpu().detach().numpy()

    # def draw_detections(self, box, color, name, img):
    #     xmin, ymin, xmax, ymax = list(map(int, list(box)))
    #     cv2.rectangle(img, (xmin, ymin), (xmax, ymax), tuple(int(x) for x in color), 2)
    #     cv2.putText(img, str(name), (xmin, ymin - 5), cv2.FONT_HERSHEY_SIMPLEX, 0.8, tuple(int(x) for x in color), 2,
    #                 lineType=cv2.LINE_AA)
    #     return img

    def __call__(self, img_path, save_path):
        # remove dir if exist
        if os.path.exists(save_path):
            shutil.rmtree(save_path)
        # make dir if not exist
        os.makedirs(save_path, exist_ok=True)

        # img process
        img = cv2.imread(img_path)
        img = letterbox(img)[0]
        img = cv2.cvtColor(img, cv2.COLOR_BGR2RGB)
        img = np.float32(img) / 255.0
        tensor = torch.from_numpy(np.transpose(img, axes=[2, 0, 1])).unsqueeze(0).to(self.device)

        # init ActivationsAndGradients
        grads = ActivationsAndGradients(self.model, self.target_layers, reshape_transform=None)

        # get ActivationsAndResult
        result = grads(tensor)
        activations = grads.activations[0].cpu().detach().numpy()

        # postprocess to yolo output
        post_result, post_boxes = self.post_process(result)
        for i in trange(int(post_result.size(0) * self.ratio)):
            if post_result[i][0] < self.conf_threshold:
                break

            self.model.zero_grad()
            if self.backward_type == 'conf':
                post_result[i, 0].backward(retain_graph=True)
            else:
                # get max probability for this prediction
                score = post_result[i, 1:].max()
                score.backward(retain_graph=True)

            # process heatmap
            gradients = grads.gradients[0]
            b, k, u, v = gradients.size()
            weights = self.method.get_cam_weights(self.method, None, None, None, activations,
                                                  gradients.detach().numpy())
            weights = weights.reshape((b, k, 1, 1))
            saliency_map = np.sum(weights * activations, axis=1)
            saliency_map = np.squeeze(np.maximum(saliency_map, 0))
            saliency_map = cv2.resize(saliency_map, (tensor.size(3), tensor.size(2)))
            saliency_map_min, saliency_map_max = saliency_map.min(), saliency_map.max()
            if (saliency_map_max - saliency_map_min) == 0:
                continue
            saliency_map = (saliency_map - saliency_map_min) / (saliency_map_max - saliency_map_min)

            # add heatmap and box to image
            cam_image = show_cam_on_image(img.copy(), saliency_map, use_rgb=True)
            # cam_image = self.draw_detections(post_boxes[i], self.colors[int(post_result[i, 1:].argmax())],
            #                                  f'{self.model_names[int(post_result[i, 1:].argmax())]} {post_result[i][0]:.2f}',
            #                                  cam_image)
            cam_image = Image.fromarray(cam_image)
            cam_image.save(f'{save_path}/{i}.jpg')
def get_params():
    params = {
        'weight': 'D:\pycharmProject\pythonProject\yolov7\\runs\\train\Integrated_structure_3\weights\\best.pt', #change
        'cfg': 'D:\pycharmProject\pythonProject\yolov7\cfg\\training\Change_C3\Integrated_structure_3.yaml', #change
        'device': 'cuda:0',
        'method': 'GradCAM', # GradCAMPlusPlus, GradCAM, XGradCAM
        'layer': 'model.model[-3]', #-5to-2
        'backward_type': 'class', # class or conf
        'conf_threshold': 0.6, # 0.6
        'ratio': 0.02 # 0.02-0.1
    }
    return params

if __name__ == '__main__':
    model = yolov7_heatmap(**get_params())
    model('D:\pycharmProject\pythonProject\yolov7\data\CastingDefectsData-Testdata\Mr_165.jpg', 'result') #change  pictureadd  resultadd
