# Supplementary material for: DES-YOLO: a novel model for real-time detection of casting surface defects
Source: PeerJ Comput Sci. 2024 Aug 22;10:e2224. doi: 10.7717/peerj-cs.2224 (PMC11419617; doi:10.7717/peerj-cs.2224)
Supplement: Supplemental Information 2 [file peerj-cs-10-2224-s002.zip › DES-Yolo/models/Attention/GAMAttention.py]

import numpy as np
import torch
from torch import nn
from torch.nn import init


class GAMAttention(nn.Module):
    # https://paperswithcode.com/paper/global-attention-mechanism-retain-information
    def __init__(self, c1, c2, group=True, rate=4):
        super(GAMAttention, self).__init__()

        self.channel_attention = nn.Sequential(
            nn.Linear(c1, int(c1 / rate)),
            nn.ReLU(inplace=True),
            nn.Linear(int(c1 / rate), c1)
        )
        self.spatial_attention = nn.Sequential(
            nn.Conv2d(c1, c1 // rate, kernel_size=7, padding=3, groups=rate) if group else nn.Conv2d(c1, int(c1 / rate),
                                                                                                     kernel_size=7,
                                                                                                     padding=3),
            nn.BatchNorm2d(int(c1 / rate)),
            nn.ReLU(inplace=True),
            nn.Conv2d(c1 // rate, c2, kernel_size=7, padding=3, groups=rate) if group else nn.Conv2d(int(c1 / rate), c2,
                                                                                                     kernel_size=7,
                                                                                                     padding=3),
            nn.BatchNorm2d(c2)
        )

    def forward(self, x):
        b, c, h, w = x.shape
        x_permute = x.permute(0, 2, 3, 1).view(b, -1, c)
        x_att_permute = self.channel_attention(x_permute).view(b, h, w, c)
        x_channel_att = x_att_permute.permute(0, 3, 1, 2)
        x = x * x_channel_att

        x_spatial_att = self.spatial_attention(x).sigmoid()
        x_spatial_att = channel_shuffle(x_spatial_att, 4)  # last shuffle
        out = x * x_spatial_att
        return out


def channel_shuffle(x, groups=2):  ##shuffle channel
    # RESHAPE----->transpose------->Flatten
    B, C, H, W = x.size()
    out = x.view(B, groups, C // groups, H, W).permute(0, 2, 1, 3, 4).contiguous()
    out = out.view(B, C, H, W)
    return out
