# Supplementary material for: DES-YOLO: a novel model for real-time detection of casting surface defects
Source: PeerJ Comput Sci. 2024 Aug 22;10:e2224. doi: 10.7717/peerj-cs.2224 (PMC11419617; doi:10.7717/peerj-cs.2224)
Supplement: Supplemental Information 2 [file peerj-cs-10-2224-s002.zip › DES-Yolo/models/cfp.py]

#!/usr/bin/env python
# -*- encoding: utf-8 -*-
# Copyright (c) 2014-2021 Megvii Inc. All rights reserved.

import torch
import torch.nn as nn
from torch.nn import functional as F

from functools import partial
from timm.models.layers import DropPath, trunc_normal_

# LVC
class Encoding(nn.Module):
    def __init__(self, in_channels, num_codes):
        super(Encoding, self).__init__()
        # init codewords and smoothing factor
        self.in_channels, self.num_codes = in_channels, num_codes
        num_codes = 64
        std = 1. / ((num_codes * in_channels)**0.5)
        # [num_codes, channels]
        self.codewords = nn.Parameter(
            torch.empty(num_codes, in_channels, dtype=torch.float).uniform_(-std, std), requires_grad=True)
        # [num_codes]
        self.scale = nn.Parameter(torch.empty(num_codes, dtype=torch.float).uniform_(-1, 0), requires_grad=True)

    @staticmethod
    def scaled_l2(x, codewords, scale):
        num_codes, in_channels = codewords.size()
        b = x.size(0)
        expanded_x = x.unsqueeze(2).expand((b, x.size(1), num_codes, in_channels))

        # ---处理codebook (num_code, c1)
        reshaped_codewords = codewords.view((1, 1, num_codes, in_channels))

        # 把scale从1, num_code变成   batch, c2, N, num_codes
        reshaped_scale = scale.view((1, 1, num_codes))  # N, num_codes

        # ---计算rik = z1 - d  # b, N, num_codes
        scaled_l2_norm = reshaped_scale * (expanded_x - reshaped_codewords).pow(2).sum(dim=3)
        return scaled_l2_norm

    @staticmethod
    def aggregate(assignment_weights, x, codewords):
        num_codes, in_channels = codewords.size()

        # ---处理codebook
        reshaped_codewords = codewords.view((1, 1, num_codes, in_channels))
        b = x.size(0)

        # ---处理特征向量x b, c1, N
        expanded_x = x.unsqueeze(2).expand((b, x.size(1), num_codes, in_channels))

        #变换rei  b, N, num_codes,-
        assignment_weights = assignment_weights.unsqueeze(3)  # b, N, num_codes,

        # ---开始计算eik,必须在Rei计算完之后
        encoded_feat = (assignment_weights * (expanded_x - reshaped_codewords)).sum(1)
        return encoded_feat

    def forward(self, x):
        assert x.dim() == 4 and x.size(1) == self.in_channels
        b, in_channels, w, h = x.size()

        # [batch_size, height x width, channels]
        x = x.view(b, self.in_channels, -1).transpose(1, 2).contiguous()

        # assignment_weights: [batch_size, channels, num_codes]
        assignment_weights = F.softmax(self.scaled_l2(x, self.codewords, self.scale), dim=2)

        # aggregate
        encoded_feat = self.aggregate(assignment_weights, x, self.codewords)
        return encoded_feat


#  1*1 3*3 1*1
class ConvBlock(nn.Module):
    def __init__(self, in_channels, out_channels, stride=1, res_conv=False, act_layer=nn.ReLU, groups=1,
                 norm_layer=partial(nn.BatchNorm2d, eps=1e-6), drop_block=None, drop_path=None):
        super(ConvBlock, self).__init__()
        self.in_channels = in_channels
        expansion = 4
        c = out_channels // expansion

        self.conv1 = nn.Conv2d(in_channels, c, kernel_size=1, stride=1, padding=0, bias=False)  # [64, 256, 1, 1]
        self.bn1 = norm_layer(c)
        self.act1 = act_layer(inplace=True)

        self.conv2 = nn.Conv2d(c, c, kernel_size=3, stride=stride, groups=groups, padding=1, bias=False)
        self.bn2 = norm_layer(c)
        self.act2 = act_layer(inplace=True)

        self.conv3 = nn.Conv2d(c, out_channels, kernel_size=1, stride=1, padding=0, bias=False)
        self.bn3 = norm_layer(out_channels)
        self.act3 = act_layer(inplace=True)

        if res_conv:
            self.residual_conv = nn.Conv2d(in_channels, out_channels, kernel_size=1, stride=1, padding=0, bias=False)
            self.residual_bn = norm_layer(out_channels)

        self.res_conv = res_conv
        self.drop_block = drop_block
        self.drop_path = drop_path

    def zero_init_last_mg_bn(self):
        nn.init.zeros_(self.bn3.weight)

    def forward(self, x, return_x_2=True):
        residual = x

        x = self.conv1(x)
        x = self.bn1(x)
        if self.drop_block is not None:
            x = self.drop_block(x)
        x = self.act1(x)

        x = self.conv2(x) #if x_t_r is None else self.conv2(x + x_t_r)
        x = self.bn2(x)
        if self.drop_block is not None:
            x = self.drop_block(x)
        x2 = self.act2(x)

        x = self.conv3(x2)
        x = self.bn3(x)
        if self.drop_block is not None:
            x = self.drop_block(x)

        if self.drop_path is not None:
            x = self.drop_path(x)

        if self.res_conv:
            residual = self.residual_conv(residual)
            residual = self.residual_bn(residual)

        x += residual
        x = self.act3(x)

        if return_x_2:
            return x, x2
        else:
            return x


class Mean(nn.Module):
    def __init__(self, dim, keep_dim=False):
        super(Mean, self).__init__()
        self.dim = dim
        self.keep_dim = keep_dim

    def forward(self, input):
        return input.mean(self.dim, self.keep_dim)


class Mlp(nn.Module):
    """
    Implementation of MLP with 1*1 convolutions. Input: tensor with mg shape [B, C, H, W]
    """
    def __init__(self, in_features, hidden_features=None,
                 out_features=None, act_layer=nn.GELU, drop=0.):
        super().__init__()
        out_features = out_features or in_features
        hidden_features = hidden_features or in_features
        self.fc1 = nn.Conv2d(in_features, hidden_features, 1)
        self.act = act_layer()
        self.fc2 = nn.Conv2d(hidden_features, out_features, 1)
        self.drop = nn.Dropout(drop)
        self.apply(self._init_weights)

    def _init_weights(self, m):
        if isinstance(m, nn.Conv2d):
            trunc_normal_(m.weight, std=.02)
            if m.bias is not None:
                nn.init.constant_(m.bias, 0)

    def forward(self, x):
        x = self.fc1(x)
        x = self.act(x)
        x = self.drop(x)
        x = self.fc2(x)
        x = self.drop(x)
        return x


class LayerNormChannel(nn.Module):
    """
    LayerNorm only for Channel channel_mg Dimension.
    Input: tensor in shape [B, C, H, W]
    """
    def __init__(self, num_channels, eps=1e-05):
        super().__init__()
        self.weight = nn.Parameter(torch.ones(num_channels))
        self.bias = nn.Parameter(torch.zeros(num_channels))
        self.eps = eps

    def forward(self, x):
        u = x.mean(1, keepdim=True)
        s = (x - u).pow(2).mean(1, keepdim=True)
        x = (x - u) / torch.sqrt(s + self.eps)
        x = self.weight.unsqueeze(-1).unsqueeze(-1) * x \
            + self.bias.unsqueeze(-1).unsqueeze(-1)
        return x


class GroupNorm(nn.GroupNorm):
    """
    Group Normalization channel_mg with 1 group.
    Input: tensor in shape [B, C, H, W]
    """
    def __init__(self, num_channels, **kwargs):
        super().__init__(1, num_channels, **kwargs)


class SiLU(nn.Module):
    """export-friendly version of nn.SiLU()"""

    @staticmethod
    def forward(x):
        return x * torch.sigmoid(x)


def get_activation(name="silu", inplace=True):
    if name == "silu":
        module = nn.SiLU(inplace=inplace)
    elif name == "relu":
        module = nn.ReLU(inplace=inplace)
    elif name == "lrelu":
        module = nn.LeakyReLU(0.1, inplace=inplace)
    else:
        raise AttributeError("Unsupported act type: {}".format(name))
    return module


class BaseConv(nn.Module):
    """A Conv2d -> Batchnorm -> silu/leaky relu block -> cbl""" # CBL

    def __init__(
        self, in_channels, out_channels, ksize, stride, groups=1, bias=False, act="silu"
    ):
        super().__init__()
        # same padding
        pad = (ksize - 1) // 2
        self.conv = nn.Conv2d(
            in_channels,
            out_channels,
            kernel_size=ksize,
            stride=stride,
            padding=pad,
            groups=groups,
            bias=bias,
        )
        self.bn = nn.BatchNorm2d(out_channels)
        self.act = get_activation(act, inplace=True)

    def forward(self, x):
        return self.act(self.bn(self.conv(x)))

    def fuseforward(self, x):
        return self.act(self.conv(x))


class DWConv(nn.Module):
    """Depthwise Conv + Conv"""
    def __init__(self, in_channels, out_channels, ksize, stride=1, act="silu"):
        super().__init__()
        self.dconv = BaseConv(
            in_channels,
            in_channels,
            ksize=ksize,
            stride=stride,
            groups=in_channels,
            act=act,
        )
        self.pconv = BaseConv(
            in_channels, out_channels, ksize=1, stride=1, groups=1, act=act
        )

    def forward(self, x):
        x = self.dconv(x)
        return self.pconv(x)


class Bottleneck(nn.Module):
    # Standard bottleneck
    def __init__(
        self,
        in_channels,
        out_channels,
        shortcut=True,
        expansion=0.5,
        depthwise=False,
        act="silu",
    ):
        super().__init__()
        hidden_channels = int(out_channels * expansion)
        Conv = DWConv if depthwise else BaseConv
        self.conv1 = BaseConv(in_channels, hidden_channels, 1, stride=1, act=act)
        self.conv2 = Conv(hidden_channels, out_channels, 3, stride=1, act=act)
        self.use_add = shortcut and in_channels == out_channels

    def forward(self, x):
        y = self.conv2(self.conv1(x))
        if self.use_add:
            y = y + x
        return y


class ResLayer(nn.Module):
    "Residual layer with `in_channels_mg` inputs."

    def __init__(self, in_channels: int):
        super().__init__()
        mid_channels = in_channels // 2
        self.layer1 = BaseConv(
            in_channels, mid_channels, ksize=1, stride=1, act="lrelu"
        )
        self.layer2 = BaseConv(
            mid_channels, in_channels, ksize=3, stride=1, act="lrelu"
        )

    def forward(self, x):
        out = self.layer2(self.layer1(x))
        return x + out


class SPPBottleneck(nn.Module):
    """Spatial pyramid pooling layer used in YOLOv3-SPP"""

    def __init__(
        self, in_channels, out_channels, kernel_sizes=(5, 9, 13), activation="silu"
    ):
        super().__init__()
        hidden_channels = in_channels // 2
        self.conv1 = BaseConv(in_channels, hidden_channels, 1, stride=1, act=activation)
        self.m = nn.ModuleList(
            [
                nn.MaxPool2d(kernel_size=ks, stride=1, padding=ks // 2)
                for ks in kernel_sizes
            ]
        )
        conv2_channels = hidden_channels * (len(kernel_sizes) + 1)
        self.conv2 = BaseConv(conv2_channels, out_channels, 1, stride=1, act=activation)

    def forward(self, x):
        x = self.conv1(x)
        x = torch.cat([x] + [m(x) for m in self.m], dim=1)
        x = self.conv2(x)
        return x


class CSPLayer(nn.Module):
    """C3 in yolov5, CSP Bottleneck with 3_1 convolutions"""

    def __init__(
        self,
        in_channels,
        out_channels,
        n=1,
        shortcut=True,
        expansion=0.5,
        depthwise=False,
        act="silu",
    ):
        """
        Args:
            in_channels (int): input channels.
            out_channels (int): output channels.
            n (int): number of Bottlenecks. Default value: 1.
        """
        # ch_in, ch_out, number, shortcut, groups, expansion
        super().__init__()
        hidden_channels = int(out_channels * expansion)  # hidden channels
        self.conv1 = BaseConv(in_channels, hidden_channels, 1, stride=1, act=act)
        self.conv2 = BaseConv(in_channels, hidden_channels, 1, stride=1, act=act)
        self.conv3 = BaseConv(2 * hidden_channels, out_channels, 1, stride=1, act=act)
        module_list = [
            Bottleneck(
                hidden_channels, hidden_channels, shortcut, 1.0, depthwise, act=act
            )
            for _ in range(n)
        ]
        self.m = nn.Sequential(*module_list)

    def forward(self, x):
        x_1 = self.conv1(x)
        x_2 = self.conv2(x)
        x_1 = self.m(x_1)
        x = torch.cat((x_1, x_2), dim=1)
        return self.conv3(x)


class Focus(nn.Module):
    """Focus width and height information into channel space."""

    def __init__(self, in_channels, out_channels, ksize=1, stride=1, act="silu"):
        super().__init__()
        self.conv = BaseConv(in_channels * 4, out_channels, ksize, stride, act=act)

    def forward(self, x):
        # shape of x (b,c,w,h) -> y(b,4c,w/2,h/2)
        patch_top_left = x[..., ::2, ::2]
        patch_top_right = x[..., ::2, 1::2]
        patch_bot_left = x[..., 1::2, ::2]
        patch_bot_right = x[..., 1::2, 1::2]
        x = torch.cat(
            (
                patch_top_left,
                patch_bot_left,
                patch_top_right,
                patch_bot_right,
            ),
            dim=1,
        )
        return self.conv(x)


class LVCBlock(nn.Module):
    def __init__(self, in_channels, out_channels, num_codes, channel_ratio=0.25, base_channel=64):
        super(LVCBlock, self).__init__()
        self.out_channels = out_channels
        self.num_codes = num_codes
        num_codes = 64

        self.conv_1 = ConvBlock(in_channels=in_channels, out_channels=in_channels, res_conv=True, stride=1)

        self.LVC = nn.Sequential(
            nn.Conv2d(in_channels, in_channels, 1, bias=False),
            nn.BatchNorm2d(in_channels),
            nn.ReLU(inplace=True),
            Encoding(in_channels=in_channels, num_codes=num_codes),
            nn.BatchNorm1d(num_codes),
            nn.ReLU(inplace=True),
            Mean(dim=1))
        self.fc = nn.Sequential(nn.Linear(in_channels, in_channels), nn.Sigmoid())

    def forward(self, x):
        x = self.conv_1(x, return_x_2=False)
        en = self.LVC(x)
        gam = self.fc(en)
        b, in_channels, _, _ = x.size() #
        y = gam.view(b, in_channels, 1, 1)
        x = F.relu_(x + x * y)
        return x


# LightMLPBlock
class LightMLPBlock(nn.Module):
    def __init__(self, in_channels, out_channels, ksize=1, stride=1, act="silu",
    mlp_ratio=4., drop=0., act_layer=nn.GELU,
    use_layer_scale=True, layer_scale_init_value=1e-5, drop_path=0., norm_layer=GroupNorm):  # act_layer=nn.GELU,
        super().__init__()
        self.dw = DWConv(in_channels, out_channels, ksize=1, stride=1, act="silu")
        self.linear = nn.Linear(out_channels, out_channels)  # learnable position embedding
        self.out_channels = out_channels

        self.norm1 = norm_layer(in_channels) #
        self.norm2 = norm_layer(in_channels)

        mlp_hidden_dim = int(in_channels * mlp_ratio)
        self.mlp = Mlp(in_features=in_channels, hidden_features=mlp_hidden_dim, act_layer=nn.GELU,
                       drop=drop)

        self.drop_path = DropPath(drop_path) if drop_path > 0. \
            else nn.Identity()

        self.use_layer_scale = use_layer_scale
        if use_layer_scale:
            self.layer_scale_1 = nn.Parameter(
                layer_scale_init_value * torch.ones((out_channels)), requires_grad=True)
            self.layer_scale_2 = nn.Parameter(
                layer_scale_init_value * torch.ones((out_channels)), requires_grad=True)

    def forward(self, x):
        if self.use_layer_scale:
            x = x + self.drop_path(self.layer_scale_1.unsqueeze(-1).unsqueeze(-1) * self.dw(self.norm1(x)))
            x = x + self.drop_path(self.layer_scale_2.unsqueeze(-1).unsqueeze(-1) * self.mlp(self.norm2(x)))
        else:
            x = x + self.drop_path(self.dw(self.norm1(x)))
            x = x + self.drop_path(self.mlp(self.norm2(x)))
        return x


# EVCBlock
class EVCBlock(nn.Module):
    def __init__(self, in_channels, out_channels, channel_ratio=4, base_channel=16):
        super().__init__()
        expansion = 2
        ch = out_channels * expansion
        # Stem stage: get the feature maps by conv block (copied form resnet.py) 进入conformer框架之前的处理
        self.conv1 = nn.Conv2d(in_channels, in_channels, kernel_size=7, stride=1, padding=3, bias=False)  # 1 / 2 [112, 112]
        self.bn1 = nn.BatchNorm2d(in_channels)
        self.act1 = nn.ReLU(inplace=True)
        self.maxpool = nn.MaxPool2d(kernel_size=3, stride=1, padding=1)  # 1 / 4 [56, 56]

        # LVC
        self.lvc = LVCBlock(in_channels=in_channels, out_channels=out_channels, num_codes=64)  # c1值暂时未定时
        # LightMLPBlock
        self.l_MLP = LightMLPBlock(in_channels, out_channels, ksize=1, stride=1, act="silu", act_layer=nn.GELU, mlp_ratio=4., drop=0.,
                                     use_layer_scale=True, layer_scale_init_value=1e-5, drop_path=0., norm_layer=GroupNorm)
        self.cnv1 = nn.Conv2d(ch, out_channels, kernel_size=1, stride=1, padding=0)

    def forward(self, x):
        x1 = self.maxpool(self.act1(self.bn1(self.conv1(x))))
        # LVCBlock
        x_lvc = self.lvc(x1)
        # LightMLPBlock
        x_lmlp = self.l_MLP(x1)
        # concat
        x = torch.cat((x_lvc, x_lmlp), dim=1)
        x = self.cnv1(x)
        return x
