# Supplementary material for: DES-YOLO: a novel model for real-time detection of casting surface defects
Source: PeerJ Comput Sci. 2024 Aug 22;10:e2224. doi: 10.7717/peerj-cs.2224 (PMC11419617; doi:10.7717/peerj-cs.2224)
Supplement: Supplemental Information 2 [file peerj-cs-10-2224-s002.zip › DES-Yolo/models/Change_C3/RFEM.py]

import torch
import math
import torch.nn as nn
class TridentBlock(nn.Module):
    def __init__(self, c1, c2, stride=1, c=False, e=0.5, padding=[1, 2, 3], dilate=[1, 2, 3], bias=False):
        super(TridentBlock, self).__init__()
        self.stride = stride
        self.c = c
        c_ = int(c2 * e)
        self.padding = padding
        self.dilate = dilate
        self.share_weightconv1 = nn.Parameter(torch.Tensor(c_, c1, 1, 1))
        self.share_weightconv2 = nn.Parameter(torch.Tensor(c2, c_, 3, 3))

        self.bn1 = nn.BatchNorm2d(c_)
        self.bn2 = nn.BatchNorm2d(c2)

        self.act = nn.SiLU()

        nn.init.kaiming_uniform_(self.share_weightconv1, nonlinearity="relu")
        nn.init.kaiming_uniform_(self.share_weightconv2, nonlinearity="relu")

        if bias:
            self.bias = nn.Parameter(torch.Tensor(c2))
        else:
            self.bias = None

        if self.bias is not None:
            nn.init.constant_(self.bias, 0)

    def forward_for_small(self, x):
        residual = x
        out = nn.functional.conv2d(x, self.share_weightconv1, bias=self.bias)
        out = self.bn1(out)
        out = self.act(out)

        out = nn.functional.conv2d(out, self.share_weightconv2, bias=self.bias, stride=self.stride, padding=self.padding[0],
                                   dilation=self.dilate[0])
        out = self.bn2(out)
        out += residual
        out = self.act(out)

        return out

    def forward_for_middle(self, x):
        residual = x
        out = nn.functional.conv2d(x, self.share_weightconv1, bias=self.bias)
        out = self.bn1(out)
        out = self.act(out)

        out = nn.functional.conv2d(out, self.share_weightconv2, bias=self.bias, stride=self.stride, padding=self.padding[1],
                                   dilation=self.dilate[1])
        out = self.bn2(out)
        out += residual
        out = self.act(out)

        return out

    def forward_for_big(self, x):
        residual = x
        out = nn.functional.conv2d(x, self.share_weightconv1, bias=self.bias)
        out = self.bn1(out)
        out = self.act(out)

        out = nn.functional.conv2d(out, self.share_weightconv2, bias=self.bias, stride=self.stride, padding=self.padding[2],
                                   dilation=self.dilate[2])
        out = self.bn2(out)
        out += residual
        out = self.act(out)

        return out

    def forward(self, x):
        xm = x
        base_feat = []
        if self.c is not False:
            x1 = self.forward_for_small(x)
            x2 = self.forward_for_middle(x)
            x3 = self.forward_for_big(x)
        else:
            x1 = self.forward_for_small(xm[0])
            x2 = self.forward_for_middle(xm[1])
            x3 = self.forward_for_big(xm[2])

        base_feat.append(x1)
        base_feat.append(x2)
        base_feat.append(x3)

        return base_feat

class RFEM(nn.Module):
    def __init__(self, c1, c2, n=1, e=0.5, stride=1):
        super(RFEM, self).__init__()
        c = True
        layers = []
        layers.append(TridentBlock(c1, c2, stride=stride, c=c, e=e))
        c1 = c2
        for i in range(1, n):
            layers.append(TridentBlock(c1, c2))
        self.layer = nn.Sequential(*layers)
        self.bn = nn.BatchNorm2d(c2)
        self.act = nn.SiLU()

    def forward(self, x):
        out = self.layer(x)
        out = out[0] + out[1] + out[2] + x
        out = self.act(self.bn(out))
        return out
