# Supplementary material for: DES-YOLO: a novel model for real-time detection of casting surface defects
Source: PeerJ Comput Sci. 2024 Aug 22;10:e2224. doi: 10.7717/peerj-cs.2224 (PMC11419617; doi:10.7717/peerj-cs.2224)
Supplement: Supplemental Information 2 [file peerj-cs-10-2224-s002.zip › DES-Yolo/models/Change_C3/slimneck.py]

import math
import torch.nn as nn
import torch
from utils import activations
def autopad(k, p=None):  # kernel, padding
    # Pad to 'same'
    if p is None:
        p = k // 2 if isinstance(k, int) else [x // 2 for x in k]  # auto-pad
    return p
class Conv(nn.Module):
    # Standard convolution
    def __init__(self, c1, c2, k=1, s=1, p=None, g=1, act=True):  # ch_in, ch_out, kernel, stride, padding, groups
        super(Conv, self).__init__()
        self.conv = nn.Conv2d(c1, c2, k, s, autopad(k, p), groups=g, bias=False)
        self.bn = nn.BatchNorm2d(c2)
        # self.act = activations.MemoryEfficientSwish() if act is True else (act if isinstance(act, nn.Module) else nn.Identity())
        # self.act = activations.AconC(c2) if act is True else (act if isinstance(act, nn.Module) else nn.Identity())
        # self.act = activations.MetaAconC(c2) if act is True else (act if isinstance(act, nn.Module) else nn.Identity())
        # self.act = activations.GELU() if act is True else (act if isinstance(act, nn.Module) else nn.Identity())
        # self.act = activations.FReLU(c2)  if act is True else (act if isinstance(act, nn.Module) else nn.Identity())
        # self.act = activations.MemoryEfficientMish() if act is True else (act if isinstance(act, nn.Module) else nn.Identity())
        # self.act = activations.Mish() if act is True else (act if isinstance(act, nn.Module) else nn.Identity())
        # self.act = activations.MemoryEfficientSwish() if act is True else (act if isinstance(act, nn.Module) else nn.Identity())
        self.act =nn.PReLU () if act is True else (act if isinstance(act, nn.Module) else nn.Identity())
        # self.act = nn.ELU() if act is True else (act if isinstance(act, nn.Module) else nn.Identity())
        # self.act = nn.CELU() if act is True else (act if isinstance(act, nn.Module) else nn.Identity())
        # self.act = nn.Hardshrink() if act is True else (act if isinstance(act, nn.Module) else nn.Identity())
    def forward(self, x):
        return self.act(self.bn(self.conv(x)))

    def fuseforward(self, x):
        return self.act(self.conv(x))


def DWConv(c1, c2, k=1, s=1, act=True):
    # Depthwise convolution
    return Conv(c1, c2, k, s, g=math.gcd(c1, c2), act=act)
class GSConv(nn.Module):
    # GSConv https://github.com/AlanLi1997/slim-neck-by-gsconv
    # act参数在des-yolo-tiny上记得修改为nn.LeakyReLU(0.1)
    def __init__(self, c1, c2, k=1, s=1, p=None, g=1, act=True):
        super().__init__()
        c_ = c2 // 2
        self.cv1 = Conv(c1, c_, k, s, p, g, act)
        self.cv2 = Conv(c_, c_, 5, 1, p, c_, act)

    def forward(self, x):
        x1 = self.cv1(x)
        x2 = torch.cat((x1, self.cv2(x1)), 1)
        # shuffle
        # y = x2.reshape(x2.shape[0], 2, x2.shape[1] // 2, x2.shape[2], x2.shape[3])
        # y = y.permute(0, 2, 1, 3, 4)
        # return y.reshape(y.shape[0], -1, y.shape[3], y.shape[4])

        b, n, h, w = x2.size()
        b_n = b * n // 2
        y = x2.reshape(b_n, 2, h * w)
        y = y.permute(1, 0, 2)
        y = y.reshape(2, -1, n // 2, h, w)

        return torch.cat((y[0], y[1]), 1)

class GSBottleneck(nn.Module):
    # GS Bottleneck https://github.com/AlanLi1997/slim-neck-by-gsconv
    def __init__(self, c1, c2, k=3, s=1, e=0.5):
        super().__init__()
        c_ = int(c2*e)
        # for lighting
        self.conv_lighting = nn.Sequential(
            GSConv(c1, c_, 1, 1),
            GSConv(c_, c2, 3, 1, act=False))
        self.shortcut = Conv(c1, c2, 1, 1, act=False)

    def forward(self, x):
        return self.conv_lighting(x) + self.shortcut(x)

class GSBottleneckC(GSBottleneck):
    # cheap GS Bottleneck https://github.com/AlanLi1997/slim-neck-by-gsconv
    def __init__(self, c1, c2, k=3, s=1):
        super().__init__(c1, c2, k, s)
        self.shortcut = DWConv(c1, c2, k, s, act=False)

class VoVGSCSP(nn.Module):
    # VoVGSCSP module with GSBottleneck
    def __init__(self, c1, c2, n=1, shortcut=True, g=1, e=0.5):
        super().__init__()
        c_ = int(c2 * e)  # hidden channels
        self.cv1 = Conv(c1, c_, 1, 1)
        self.cv2 = Conv(c1, c_, 1, 1)
        self.gsb = nn.Sequential(*(GSBottleneck(c_, c_, e=1.0) for _ in range(n)))
        self.res = Conv(c_, c_, 3, 1, act=False)
        self.cv3 = Conv(2 * c_, c2, 1)  #


    def forward(self, x):
        x1 = self.gsb(self.cv1(x))
        y = self.cv2(x)
        return self.cv3(torch.cat((y, x1), dim=1))

class VoVGSCSPC(VoVGSCSP):
    # cheap VoVGSCSP module with GSBottleneck
    def __init__(self, c1, c2, n=1, shortcut=True, g=1, e=0.5):
        super().__init__(c1, c2)
        c_ = int(c2 * 0.5)  # hidden channels
        self.gsb = GSBottleneckC(c_, c_, 1, 1)
