# Supplementary material for: DES-YOLO: a novel model for real-time detection of casting surface defects
Source: PeerJ Comput Sci. 2024 Aug 22;10:e2224. doi: 10.7717/peerj-cs.2224 (PMC11419617; doi:10.7717/peerj-cs.2224)
Supplement: Supplemental Information 2 [file peerj-cs-10-2224-s002.zip › DES-Yolo/models/common.py]

import math
from copy import copy
from pathlib import Path
import warnings
import numpy as np
import pandas as pd
import requests
import torch
import torch.nn as nn
import torch.nn.functional as F
from torchvision.ops import DeformConv2d
from PIL import Image
from torch.cuda import amp
from models.cfp import EVCBlock
from utils.datasets import letterbox
from utils.general import non_max_suppression, make_divisible, scale_coords, increment_path, xyxy2xywh
from utils.plots import color_list, plot_one_box
from utils.torch_utils import time_synchronized
from models.Attention.SE import SEAttention
from models.Conv.ODCov import ODConv
from models.Conv.DODConv import DODConv
from models.Conv.DRConv import DRConv2d
from models.Conv.DCNv2 import DCNv2
from models.Conv.SCConv import SCConv
from models.Conv.PConv import PConv
from models.Conv.DepSepConv import DepSepConv
from models.Conv.gnConv import gnconv
from models.Conv.DSConv import DSConv,DSConv2D
from models.Conv.SAConv import SAConv2d
from models.Conv.CoordConv import CoordConv

from models.Change_C3.CSPNeXt import CSPNeXtBlock,CSPNeXtLayer
from models.Change_C3.Hor import HorBlock
from models.Change_C3.GC import CB2D
from models.Change_C3.RepLKDeXt import RepLKBlock,RepLKDeXt
from models.Change_C3.CNeB import CNeB
from models.Change_C3.RFEM import RFEM
from models.Change_C3.slimneck import GSConv,VoVGSCSPC,VoVGSCSP
from models.Change_C3.CTR3 import CTR3

from models.BackBone.ShufflenNetV2 import Shuffle_Block,conv_bn_relu_maxpool
from models.BackBone.MobileNetV2 import h_swish,h_sigmoid,SELayer,conv_bn_hswish,MobileNet_Block
from models.BackBone.MobileOne import MobileOneBlock,MobileOne
from utils import activations
# add attention code -SPPFCSPC
class SPPFCSPC(nn.Module):

    def __init__(self, c1, c2, n=1, shortcut=False, g=1, e=0.5, k=5):
        super(SPPFCSPC, self).__init__()
        c_ = int(2 * c2 * e)  # hidden channels
        self.cv1 = Conv(c1, c_, 1, 1)
        self.cv2 = Conv(c1, c_, 1, 1)
        self.cv3 = Conv(c_, c_, 3, 1)
        self.cv4 = Conv(c_, c_, 1, 1)
        self.m = nn.MaxPool2d(kernel_size=k, stride=1, padding=k // 2)
        self.cv5 = Conv(4 * c_, c_, 1, 1)
        self.cv6 = Conv(c_, c_, 3, 1)
        self.cv7 = Conv(2 * c_, c2, 1, 1)

    def forward(self, x):
        x1 = self.cv4(self.cv3(self.cv1(x)))
        x2 = self.m(x1)
        x3 = self.m(x2)
        y1 = self.cv6(self.cv5(torch.cat((x1, x2, x3, self.m(x3)), 1)))
        y2 = self.cv2(x)
        return self.cv7(torch.cat((y1, y2), dim=1))


# add attention code -RFB
class BasicConv(nn.Module):

    def __init__(self, in_planes, out_planes, kernel_size, stride=1, padding=0, dilation=1, groups=1, relu=True, bn=True):
        super(BasicConv, self).__init__()
        self.out_channels = out_planes
        if bn:
            self.conv = nn.Conv2d(in_planes, out_planes, kernel_size=kernel_size, stride=stride, padding=padding, dilation=dilation, groups=groups, bias=False)
            self.bn = nn.BatchNorm2d(out_planes, eps=1e-5, momentum=0.01, affine=True)
            self.relu = nn.ReLU(inplace=True) if relu else None
        else:
            self.conv = nn.Conv2d(in_planes, out_planes, kernel_size=kernel_size, stride=stride, padding=padding, dilation=dilation, groups=groups, bias=True)
            self.bn = None
            self.relu = nn.ReLU(inplace=True) if relu else None

    def forward(self, x):
        x = self.conv(x)
        if self.bn is not None:
            x = self.bn(x)
        if self.relu is not None:
            x = self.relu(x)
        return x

class BasicRFB(nn.Module):

    def __init__(self, in_planes, out_planes, stride=1, scale=0.1, map_reduce=8, vision=1, groups=1):
        super(BasicRFB, self).__init__()
        self.scale = scale
        self.out_channels = out_planes
        inter_planes = in_planes // map_reduce

        self.branch0 = nn.Sequential(
            BasicConv(in_planes, inter_planes, kernel_size=1, stride=1, groups=groups, relu=False),
            BasicConv(inter_planes, 2 * inter_planes, kernel_size=(3, 3), stride=stride, padding=(1, 1), groups=groups),
            BasicConv(2 * inter_planes, 2 * inter_planes, kernel_size=3, stride=1, padding=vision + 1, dilation=vision + 1, relu=False, groups=groups)
        )
        self.branch1 = nn.Sequential(
            BasicConv(in_planes, inter_planes, kernel_size=1, stride=1, groups=groups, relu=False),
            BasicConv(inter_planes, 2 * inter_planes, kernel_size=(3, 3), stride=stride, padding=(1, 1), groups=groups),
            BasicConv(2 * inter_planes, 2 * inter_planes, kernel_size=3, stride=1, padding=vision + 2, dilation=vision + 2, relu=False, groups=groups)
        )
        self.branch2 = nn.Sequential(
            BasicConv(in_planes, inter_planes, kernel_size=1, stride=1, groups=groups, relu=False),
            BasicConv(inter_planes, (inter_planes // 2) * 3, kernel_size=3, stride=1, padding=1, groups=groups),
            BasicConv((inter_planes // 2) * 3, 2 * inter_planes, kernel_size=3, stride=stride, padding=1, groups=groups),
            BasicConv(2 * inter_planes, 2 * inter_planes, kernel_size=3, stride=1, padding=vision + 4, dilation=vision + 4, relu=False, groups=groups)
        )

        self.ConvLinear = BasicConv(6 * inter_planes, out_planes, kernel_size=1, stride=1, relu=False)
        self.shortcut = BasicConv(in_planes, out_planes, kernel_size=1, stride=stride, relu=False)
        self.relu = nn.ReLU(inplace=False)

    def forward(self, x):
        x0 = self.branch0(x)
        x1 = self.branch1(x)
        x2 = self.branch2(x)

        out = torch.cat((x0, x1, x2), 1)
        out = self.ConvLinear(out)
        short = self.shortcut(x)
        out = out * self.scale + short
        out = self.relu(out)

        return out


# add attention code -ASPP
# without BN version
class ASPP(nn.Module):
    def __init__(self, in_channel=512, out_channel=256,n=1, shortcut=False):
        super(ASPP, self).__init__()
        self.mean = nn.AdaptiveAvgPool2d((1, 1))  # (1,1)means ouput_dim
        self.conv = nn.Conv2d(in_channel,out_channel, 1, 1)
        self.atrous_block1 = nn.Conv2d(in_channel, out_channel, 1, 1)
        self.atrous_block6 = nn.Conv2d(in_channel, out_channel, 3, 1, padding=6, dilation=6)
        self.atrous_block12 = nn.Conv2d(in_channel, out_channel, 3, 1, padding=12, dilation=12)
        self.atrous_block18 = nn.Conv2d(in_channel, out_channel, 3, 1, padding=18, dilation=18)
        self.conv_1x1_output = nn.Conv2d(out_channel * 5, out_channel, 1, 1)

    def forward(self, x):
        size = x.shape[2:]

        image_features = self.mean(x)
        image_features = self.conv(image_features)
        image_features = F.upsample(image_features, size=size, mode='bilinear')

        atrous_block1 = self.atrous_block1(x)
        atrous_block6 = self.atrous_block6(x)
        atrous_block12 = self.atrous_block12(x)
        atrous_block18 = self.atrous_block18(x)

        net = self.conv_1x1_output(torch.cat([image_features, atrous_block1, atrous_block6,
                                              atrous_block12, atrous_block18], dim=1))
        return net


# add attention code -SimSPPF
class SimConv(nn.Module):
    '''Normal Conv with ReLU activation'''

    def __init__(self, in_channels, out_channels, kernel_size, stride, groups=1, bias=False):
        super().__init__()
        padding = kernel_size // 2
        self.conv = nn.Conv2d(in_channels, out_channels, kernel_size=kernel_size, stride=stride, padding=padding,
                              groups=groups, bias=bias)
        self.bn = nn.BatchNorm2d(out_channels)
        self.act = nn.ReLU()

    def forward(self, x):
        return self.act(self.bn(self.conv(x)))
class SimSPPF(nn.Module):
    '''Simplified SPPF with ReLU activation'''

    def __init__(self, in_channels, out_channels, kernel_size=5):
        super().__init__()
        c_ = in_channels // 2  # hidden channels
        self.cv1 = SimConv(in_channels, c_, 1, 1)
        self.cv2 = SimConv(c_ * 4, out_channels, 1, 1)
        self.m = nn.MaxPool2d(kernel_size=kernel_size, stride=1, padding=kernel_size // 2)

    def forward(self, x):
        x = self.cv1(x)
        with warnings.catch_warnings():
            warnings.simplefilter('ignore')
            y1 = self.m(x)
            y2 = self.m(y1)
            return self.cv2(torch.cat([x, y1, y2, self.m(y2)], 1))


# add attention code -PPM将conv中的relu改为了silu
class PyramidPooling(nn.Module):
    """Pyramid pooling module"""
    def __init__(self, in_channels, out_channels):
        super().__init__()
        inter_channels = int(in_channels / 4)  # 这里N=4与原文一致
        self.conv1 = Conv(in_channels, inter_channels, k=1,p=1)  # 四个1x1卷积用来减小channel为原来的1/N
        # self.conv1 = Conv(in_channels, inter_channels, k=1)  # 四个1x1卷积用来减小channel为原来的1/N
        self.conv2 = Conv(in_channels, inter_channels, k=1)
        self.conv3 = Conv(in_channels, inter_channels, k=1)
        self.conv4 = Conv(in_channels, inter_channels, k=1)
        self.out = Conv(in_channels * 2, out_channels, k=1)  # 最后的1x1卷积缩小为原来的channel
    def pool(self, x, size):
        avgpool = nn.AdaptiveAvgPool2d(size)  # 自适应的平均池化，目标size分别为1x1,2x2,3x3,6x6
        return avgpool(x)
    def upsample(self, x, size):  # 上采样使用双线性插值
        return F.interpolate(x, size, mode='bilinear', align_corners=True)
    def forward(self, x):
        size = x.size()[2:]
        # size = x.shape[2:]
        # print(size)
        feat1 = self.upsample(self.conv1(self.pool(x, 5),), size)
        # print(feat1.shape)
        feat2 = self.upsample(self.conv2(self.pool(x, 2)), size)
        # print(feat2.shape)
        feat3 = self.upsample(self.conv3(self.pool(x, 3)), size)
        # print(feat3.shape)
        feat4 = self.upsample(self.conv4(self.pool(x, 6)), size)
        # print(feat4.shape)
        x = torch.cat([x, feat1, feat2, feat3, feat4], dim=1)  # concat 四个池化的结果
        x = self.out(x)
        return x


##### basic ####

def autopad(k, p=None):  # kernel, padding
    # Pad to 'same'
    if p is None:
        p = k // 2 if isinstance(k, int) else [x // 2 for x in k]  # auto-pad
    return p


class MP(nn.Module):
    def __init__(self, k=2):
        super(MP, self).__init__()
        self.m = nn.MaxPool2d(kernel_size=k, stride=k)

    def forward(self, x):
        return self.m(x)


class SP(nn.Module):
    def __init__(self, k=3, s=1):
        super(SP, self).__init__()
        self.m = nn.MaxPool2d(kernel_size=k, stride=s, padding=k // 2)

    def forward(self, x):
        return self.m(x)
    
    
class ReOrg(nn.Module):
    def __init__(self):
        super(ReOrg, self).__init__()

    def forward(self, x):  # x(b,c,w,h) -> y(b,4c,w/2,h/2)
        return torch.cat([x[..., ::2, ::2], x[..., 1::2, ::2], x[..., ::2, 1::2], x[..., 1::2, 1::2]], 1)


class Concat(nn.Module):
    def __init__(self, dimension=1):
        super(Concat, self).__init__()
        self.d = dimension

    def forward(self, x):
        return torch.cat(x, self.d)


class Chuncat(nn.Module):
    def __init__(self, dimension=1):
        super(Chuncat, self).__init__()
        self.d = dimension

    def forward(self, x):
        x1 = []
        x2 = []
        for xi in x:
            xi1, xi2 = xi.chunk(2, self.d)
            x1.append(xi1)
            x2.append(xi2)
        return torch.cat(x1+x2, self.d)


class Shortcut(nn.Module):
    def __init__(self, dimension=0):
        super(Shortcut, self).__init__()
        self.d = dimension

    def forward(self, x):
        return x[0]+x[1]


class Foldcut(nn.Module):
    def __init__(self, dimension=0):
        super(Foldcut, self).__init__()
        self.d = dimension

    def forward(self, x):
        x1, x2 = x.chunk(2, self.d)
        return x1+x2


class Conv(nn.Module):
    # Standard convolution
    def __init__(self, c1, c2, k=1, s=1, p=None, g=1, act=True):  # ch_in, ch_out, kernel, stride, padding, groups
        super(Conv, self).__init__()
        self.conv = nn.Conv2d(c1, c2, k, s, autopad(k, p), groups=g, bias=False)
        self.bn = nn.BatchNorm2d(c2)
        # self.act = activations.MemoryEfficientSwish() if act is True else (act if isinstance(act, nn.Module) else nn.Identity())
        # self.act = activations.AconC(c2) if act is True else (act if isinstance(act, nn.Module) else nn.Identity())
        # self.act = activations.MetaAconC(c2) if act is True else (act if isinstance(act, nn.Module) else nn.Identity())
        # self.act = activations.GELU() if act is True else (act if isinstance(act, nn.Module) else nn.Identity())
        # self.act = activations.FReLU(c2)  if act is True else (act if isinstance(act, nn.Module) else nn.Identity())
        # self.act = activations.MemoryEfficientMish() if act is True else (act if isinstance(act, nn.Module) else nn.Identity())
        # self.act = activations.Mish() if act is True else (act if isinstance(act, nn.Module) else nn.Identity())
        # self.act = activations.MemoryEfficientSwish() if act is True else (act if isinstance(act, nn.Module) else nn.Identity())
        self.act =nn.PReLU () if act is True else (act if isinstance(act, nn.Module) else nn.Identity())
        # self.act = nn.ELU() if act is True else (act if isinstance(act, nn.Module) else nn.Identity())
        # self.act = nn.Hardshrink() if act is True else (act if isinstance(act, nn.Module) else nn.Identity())


    def forward(self, x):
        return self.act(self.bn(self.conv(x)))

    def fuseforward(self, x):
        return self.act(self.conv(x))


class Conv_ATT(nn.Module):
    # Standard convolution
    def __init__(self, c1, c2, k=1, s=1, p=None, g=1, act=True):  # ch_in, ch_out, kernel, stride, padding, groups
        super(Conv_ATT, self).__init__()
        self.conv = nn.Conv2d(c1, c2, k, s, autopad(k, p), groups=g, bias=False)
        self.bn = nn.BatchNorm2d(c2)
        self.act = nn.SiLU() if act is True else (act if isinstance(act, nn.Module) else nn.Identity())
        self.att = SEAttention(c2)

    def forward(self, x):
        return self.att(self.act(self.bn(self.conv(x))))

    def fuseforward(self, x):
        return self.att(self.act(self.conv(x)))


class RobustConv(nn.Module):
    # Robust convolution (use high kernel size 7-11 for: downsampling and other layers). Train for 300 - 450 epochs.
    def __init__(self, c1, c2, k=7, s=1, p=None, g=1, act=True, layer_scale_init_value=1e-6):  # ch_in, ch_out, kernel, stride, padding, groups
        super(RobustConv, self).__init__()
        self.conv_dw = Conv(c1, c1, k=k, s=s, p=p, g=c1, act=act)
        self.conv1x1 = nn.Conv2d(c1, c2, 1, 1, 0, groups=1, bias=True)
        self.gamma = nn.Parameter(layer_scale_init_value * torch.ones(c2)) if layer_scale_init_value > 0 else None

    def forward(self, x):
        x = x.to(memory_format=torch.channels_last)
        x = self.conv1x1(self.conv_dw(x))
        if self.gamma is not None:
            x = x.mul(self.gamma.reshape(1, -1, 1, 1)) 
        return x


class RobustConv2(nn.Module):
    # Robust convolution 2 (use [32, 5, 2] or [32, 7, 4] or [32, 11, 8] for one of the paths in CSP).
    def __init__(self, c1, c2, k=7, s=4, p=None, g=1, act=True, layer_scale_init_value=1e-6):  # ch_in, ch_out, kernel, stride, padding, groups
        super(RobustConv2, self).__init__()
        self.conv_strided = Conv(c1, c1, k=k, s=s, p=p, g=c1, act=act)
        self.conv_deconv = nn.ConvTranspose2d(in_channels=c1, out_channels=c2, kernel_size=s, stride=s, 
                                              padding=0, bias=True, dilation=1, groups=1
        )
        self.gamma = nn.Parameter(layer_scale_init_value * torch.ones(c2)) if layer_scale_init_value > 0 else None

    def forward(self, x):
        x = self.conv_deconv(self.conv_strided(x))
        if self.gamma is not None:
            x = x.mul(self.gamma.reshape(1, -1, 1, 1)) 
        return x
    

def DWConv(c1, c2, k=1, s=1, act=True):
    # Depthwise convolution
    return Conv(c1, c2, k, s, g=math.gcd(c1, c2), act=act)


class GhostConv(nn.Module):
    # Ghost Convolution https://github.com/huawei-noah/ghostnet
    def __init__(self, c1, c2, k=1, s=1, g=1, act=True):  # ch_in, ch_out, kernel, stride, groups
        super(GhostConv, self).__init__()
        c_ = c2 // 2  # hidden channels
        self.cv1 = Conv(c1, c_, k, s, None, g, act)
        self.cv2 = Conv(c_, c_, 5, 1, None, c_, act)

    def forward(self, x):
        y = self.cv1(x)
        return torch.cat([y, self.cv2(y)], 1)


class Stem(nn.Module):
    # Stem
    def __init__(self, c1, c2, k=1, s=1, p=None, g=1, act=True):  # ch_in, ch_out, kernel, stride, padding, groups
        super(Stem, self).__init__()
        c_ = int(c2/2)  # hidden channels
        self.cv1 = Conv(c1, c_, 3, 2)
        self.cv2 = Conv(c_, c_, 1, 1)
        self.cv3 = Conv(c_, c_, 3, 2)
        self.pool = torch.nn.MaxPool2d(2, stride=2)
        self.cv4 = Conv(2 * c_, c2, 1, 1)

    def forward(self, x):
        x = self.cv1(x)
        return self.cv4(torch.cat((self.cv3(self.cv2(x)), self.pool(x)), dim=1))


class DownC(nn.Module):
    # Spatial pyramid pooling layer used in YOLOv3-SPP
    def __init__(self, c1, c2, n=1, k=2):
        super(DownC, self).__init__()
        c_ = int(c1)  # hidden channels
        self.cv1 = Conv(c1, c_, 1, 1)
        self.cv2 = Conv(c_, c2//2, 3, k)
        self.cv3 = Conv(c1, c2//2, 1, 1)
        self.mp = nn.MaxPool2d(kernel_size=k, stride=k)

    def forward(self, x):
        return torch.cat((self.cv2(self.cv1(x)), self.cv3(self.mp(x))), dim=1)


class SPP(nn.Module):
    # Spatial pyramid pooling layer used in YOLOv3-SPP
    def __init__(self, c1, c2, k=(5, 9, 13)):
        super(SPP, self).__init__()
        c_ = c1 // 2  # hidden channels
        self.cv1 = Conv(c1, c_, 1, 1)
        self.cv2 = Conv(c_ * (len(k) + 1), c2, 1, 1)
        self.m = nn.ModuleList([nn.MaxPool2d(kernel_size=x, stride=1, padding=x // 2) for x in k])

    def forward(self, x):
        x = self.cv1(x)
        return self.cv2(torch.cat([x] + [m(x) for m in self.m], 1))
    

class Bottleneck(nn.Module):
    # Darknet bottleneck
    def __init__(self, c1, c2, shortcut=True, g=1, e=0.5):  # ch_in, ch_out, shortcut, groups, expansion
        super(Bottleneck, self).__init__()
        c_ = int(c2 * e)  # hidden channels
        self.cv1 = Conv(c1, c_, 1, 1)
        self.cv2 = Conv(c_, c2, 3, 1, g=g)
        self.add = shortcut and c1 == c2

    def forward(self, x):
        return x + self.cv2(self.cv1(x)) if self.add else self.cv2(self.cv1(x))


class Res(nn.Module):
    # ResNet bottleneck
    def __init__(self, c1, c2, shortcut=True, g=1, e=0.5):  # ch_in, ch_out, shortcut, groups, expansion
        super(Res, self).__init__()
        c_ = int(c2 * e)  # hidden channels
        self.cv1 = Conv(c1, c_, 1, 1)
        self.cv2 = Conv(c_, c_, 3, 1, g=g)
        self.cv3 = Conv(c_, c2, 1, 1)
        self.add = shortcut and c1 == c2

    def forward(self, x):
        return x + self.cv3(self.cv2(self.cv1(x))) if self.add else self.cv3(self.cv2(self.cv1(x)))


class ResX(Res):
    # ResNet bottleneck
    def __init__(self, c1, c2, shortcut=True, g=32, e=0.5):  # ch_in, ch_out, shortcut, groups, expansion
        super().__init__(c1, c2, shortcut, g, e)
        c_ = int(c2 * e)  # hidden channels


class Ghost(nn.Module):
    # Ghost Bottleneck https://github.com/huawei-noah/ghostnet
    def __init__(self, c1, c2, k=3, s=1):  # ch_in, ch_out, kernel, stride
        super(Ghost, self).__init__()
        c_ = c2 // 2
        self.conv = nn.Sequential(GhostConv(c1, c_, 1, 1),  # pw
                                  DWConv(c_, c_, k, s, act=False) if s == 2 else nn.Identity(),  # dw
                                  GhostConv(c_, c2, 1, 1, act=False))  # pw-linear
        self.shortcut = nn.Sequential(DWConv(c1, c1, k, s, act=False),
                                      Conv(c1, c2, 1, 1, act=False)) if s == 2 else nn.Identity()

    def forward(self, x):
        return self.conv(x) + self.shortcut(x)

##### end of basic #####


##### cspnet #####

class SPPCSPC(nn.Module):
    # CSP https://github.com/WongKinYiu/CrossStagePartialNetworks
    def __init__(self, c1, c2, n=1, shortcut=False, g=1, e=0.5, k=(5, 9, 13)):
        super(SPPCSPC, self).__init__()
        c_ = int(2 * c2 * e)  # hidden channels
        self.cv1 = Conv(c1, c_, 1, 1)
        self.cv2 = Conv(c1, c_, 1, 1)
        self.cv3 = Conv(c_, c_, 3, 1)
        self.cv4 = Conv(c_, c_, 1, 1)
        self.m = nn.ModuleList([nn.MaxPool2d(kernel_size=x, stride=1, padding=x // 2) for x in k])
        self.cv5 = Conv(4 * c_, c_, 1, 1)
        self.cv6 = Conv(c_, c_, 3, 1)
        self.cv7 = Conv(2 * c_, c2, 1, 1)

    def forward(self, x):
        x1 = self.cv4(self.cv3(self.cv1(x)))
        y1 = self.cv6(self.cv5(torch.cat([x1] + [m(x1) for m in self.m], 1)))
        y2 = self.cv2(x)
        return self.cv7(torch.cat((y1, y2), dim=1))

class GhostSPPCSPC(SPPCSPC):
    # CSP https://github.com/WongKinYiu/CrossStagePartialNetworks
    def __init__(self, c1, c2, n=1, shortcut=False, g=1, e=0.5, k=(5, 9, 13)):
        super().__init__(c1, c2, n, shortcut, g, e, k)
        c_ = int(2 * c2 * e)  # hidden channels
        self.cv1 = GhostConv(c1, c_, 1, 1)
        self.cv2 = GhostConv(c1, c_, 1, 1)
        self.cv3 = GhostConv(c_, c_, 3, 1)
        self.cv4 = GhostConv(c_, c_, 1, 1)
        self.cv5 = GhostConv(4 * c_, c_, 1, 1)
        self.cv6 = GhostConv(c_, c_, 3, 1)
        self.cv7 = GhostConv(2 * c_, c2, 1, 1)


class GhostStem(Stem):
    # Stem
    def __init__(self, c1, c2, k=1, s=1, p=None, g=1, act=True):  # ch_in, ch_out, kernel, stride, padding, groups
        super().__init__(c1, c2, k, s, p, g, act)
        c_ = int(c2/2)  # hidden channels
        self.cv1 = GhostConv(c1, c_, 3, 2)
        self.cv2 = GhostConv(c_, c_, 1, 1)
        self.cv3 = GhostConv(c_, c_, 3, 2)
        self.cv4 = GhostConv(2 * c_, c2, 1, 1)
        

class BottleneckCSPA(nn.Module):
    # CSP https://github.com/WongKinYiu/CrossStagePartialNetworks
    def __init__(self, c1, c2, n=1, shortcut=True, g=1, e=0.5):  # ch_in, ch_out, number, shortcut, groups, expansion
        super(BottleneckCSPA, self).__init__()
        c_ = int(c2 * e)  # hidden channels
        self.cv1 = Conv(c1, c_, 1, 1)
        self.cv2 = Conv(c1, c_, 1, 1)
        self.cv3 = Conv(2 * c_, c2, 1, 1)
        self.m = nn.Sequential(*[Bottleneck(c_, c_, shortcut, g, e=1.0) for _ in range(n)])

    def forward(self, x):
        y1 = self.m(self.cv1(x))
        y2 = self.cv2(x)
        return self.cv3(torch.cat((y1, y2), dim=1))


class BottleneckCSPB(nn.Module):
    # CSP https://github.com/WongKinYiu/CrossStagePartialNetworks
    def __init__(self, c1, c2, n=1, shortcut=False, g=1, e=0.5):  # ch_in, ch_out, number, shortcut, groups, expansion
        super(BottleneckCSPB, self).__init__()
        c_ = int(c2)  # hidden channels
        self.cv1 = Conv(c1, c_, 1, 1)
        self.cv2 = Conv(c_, c_, 1, 1)
        self.cv3 = Conv(2 * c_, c2, 1, 1)
        self.m = nn.Sequential(*[Bottleneck(c_, c_, shortcut, g, e=1.0) for _ in range(n)])

    def forward(self, x):
        x1 = self.cv1(x)
        y1 = self.m(x1)
        y2 = self.cv2(x1)
        return self.cv3(torch.cat((y1, y2), dim=1))


class BottleneckCSPC(nn.Module):
    # CSP https://github.com/WongKinYiu/CrossStagePartialNetworks
    def __init__(self, c1, c2, n=1, shortcut=True, g=1, e=0.5):  # ch_in, ch_out, number, shortcut, groups, expansion
        super(BottleneckCSPC, self).__init__()
        c_ = int(c2 * e)  # hidden channels
        self.cv1 = Conv(c1, c_, 1, 1)
        self.cv2 = Conv(c1, c_, 1, 1)
        self.cv3 = Conv(c_, c_, 1, 1)
        self.cv4 = Conv(2 * c_, c2, 1, 1)
        self.m = nn.Sequential(*[Bottleneck(c_, c_, shortcut, g, e=1.0) for _ in range(n)])

    def forward(self, x):
        y1 = self.cv3(self.m(self.cv1(x)))
        y2 = self.cv2(x)
        return self.cv4(torch.cat((y1, y2), dim=1))


class ResCSPA(BottleneckCSPA):
    # CSP https://github.com/WongKinYiu/CrossStagePartialNetworks
    def __init__(self, c1, c2, n=1, shortcut=True, g=1, e=0.5):  # ch_in, ch_out, number, shortcut, groups, expansion
        super().__init__(c1, c2, n, shortcut, g, e)
        c_ = int(c2 * e)  # hidden channels
        self.m = nn.Sequential(*[Res(c_, c_, shortcut, g, e=0.5) for _ in range(n)])


class ResCSPB(BottleneckCSPB):
    # CSP https://github.com/WongKinYiu/CrossStagePartialNetworks
    def __init__(self, c1, c2, n=1, shortcut=True, g=1, e=0.5):  # ch_in, ch_out, number, shortcut, groups, expansion
        super().__init__(c1, c2, n, shortcut, g, e)
        c_ = int(c2)  # hidden channels
        self.m = nn.Sequential(*[Res(c_, c_, shortcut, g, e=0.5) for _ in range(n)])


class ResCSPC(BottleneckCSPC):
    # CSP https://github.com/WongKinYiu/CrossStagePartialNetworks
    def __init__(self, c1, c2, n=1, shortcut=True, g=1, e=0.5):  # ch_in, ch_out, number, shortcut, groups, expansion
        super().__init__(c1, c2, n, shortcut, g, e)
        c_ = int(c2 * e)  # hidden channels
        self.m = nn.Sequential(*[Res(c_, c_, shortcut, g, e=0.5) for _ in range(n)])


class ResXCSPA(ResCSPA):
    # CSP https://github.com/WongKinYiu/CrossStagePartialNetworks
    def __init__(self, c1, c2, n=1, shortcut=True, g=32, e=0.5):  # ch_in, ch_out, number, shortcut, groups, expansion
        super().__init__(c1, c2, n, shortcut, g, e)
        c_ = int(c2 * e)  # hidden channels
        self.m = nn.Sequential(*[Res(c_, c_, shortcut, g, e=1.0) for _ in range(n)])


class ResXCSPB(ResCSPB):
    # CSP https://github.com/WongKinYiu/CrossStagePartialNetworks
    def __init__(self, c1, c2, n=1, shortcut=True, g=32, e=0.5):  # ch_in, ch_out, number, shortcut, groups, expansion
        super().__init__(c1, c2, n, shortcut, g, e)
        c_ = int(c2)  # hidden channels
        self.m = nn.Sequential(*[Res(c_, c_, shortcut, g, e=1.0) for _ in range(n)])


class ResXCSPC(ResCSPC):
    # CSP https://github.com/WongKinYiu/CrossStagePartialNetworks
    def __init__(self, c1, c2, n=1, shortcut=True, g=32, e=0.5):  # ch_in, ch_out, number, shortcut, groups, expansion
        super().__init__(c1, c2, n, shortcut, g, e)
        c_ = int(c2 * e)  # hidden channels
        self.m = nn.Sequential(*[Res(c_, c_, shortcut, g, e=1.0) for _ in range(n)])


class GhostCSPA(BottleneckCSPA):
    # CSP https://github.com/WongKinYiu/CrossStagePartialNetworks
    def __init__(self, c1, c2, n=1, shortcut=True, g=1, e=0.5):  # ch_in, ch_out, number, shortcut, groups, expansion
        super().__init__(c1, c2, n, shortcut, g, e)
        c_ = int(c2 * e)  # hidden channels
        self.m = nn.Sequential(*[Ghost(c_, c_) for _ in range(n)])


class GhostCSPB(BottleneckCSPB):
    # CSP https://github.com/WongKinYiu/CrossStagePartialNetworks
    def __init__(self, c1, c2, n=1, shortcut=True, g=1, e=0.5):  # ch_in, ch_out, number, shortcut, groups, expansion
        super().__init__(c1, c2, n, shortcut, g, e)
        c_ = int(c2)  # hidden channels
        self.m = nn.Sequential(*[Ghost(c_, c_) for _ in range(n)])


class GhostCSPC(BottleneckCSPC):
    # CSP https://github.com/WongKinYiu/CrossStagePartialNetworks
    def __init__(self, c1, c2, n=1, shortcut=True, g=1, e=0.5):  # ch_in, ch_out, number, shortcut, groups, expansion
        super().__init__(c1, c2, n, shortcut, g, e)
        c_ = int(c2 * e)  # hidden channels
        self.m = nn.Sequential(*[Ghost(c_, c_) for _ in range(n)])

##### end of cspnet #####


##### yolor #####

class ImplicitA(nn.Module):
    def __init__(self, channel, mean=0., std=.02):
        super(ImplicitA, self).__init__()
        self.channel = channel
        self.mean = mean
        self.std = std
        self.implicit = nn.Parameter(torch.zeros(1, channel, 1, 1))
        nn.init.normal_(self.implicit, mean=self.mean, std=self.std)

    def forward(self, x):
        return self.implicit + x
    

class ImplicitM(nn.Module):
    def __init__(self, channel, mean=1., std=.02):
        super(ImplicitM, self).__init__()
        self.channel = channel
        self.mean = mean
        self.std = std
        self.implicit = nn.Parameter(torch.ones(1, channel, 1, 1))
        nn.init.normal_(self.implicit, mean=self.mean, std=self.std)

    def forward(self, x):
        return self.implicit * x
    
##### end of yolor #####


##### repvgg #####

class RepConv(nn.Module):
    # Represented convolution
    # https://arxiv.org/abs/2101.03697

    def __init__(self, c1, c2, k=3, s=1, p=None, g=1, act=True, deploy=False):
        super(RepConv, self).__init__()

        self.deploy = deploy
        self.groups = g
        self.in_channels = c1
        self.out_channels = c2

        assert k == 3
        assert autopad(k, p) == 1

        padding_11 = autopad(k, p) - k // 2

        self.act = nn.SiLU() if act is True else (act if isinstance(act, nn.Module) else nn.Identity())

        if deploy:
            self.rbr_reparam = nn.Conv2d(c1, c2, k, s, autopad(k, p), groups=g, bias=True)

        else:
            self.rbr_identity = (nn.BatchNorm2d(num_features=c1) if c2 == c1 and s == 1 else None)

            self.rbr_dense = nn.Sequential(
                nn.Conv2d(c1, c2, k, s, autopad(k, p), groups=g, bias=False),
                nn.BatchNorm2d(num_features=c2),
            )

            self.rbr_1x1 = nn.Sequential(
                nn.Conv2d( c1, c2, 1, s, padding_11, groups=g, bias=False),
                nn.BatchNorm2d(num_features=c2),
            )

    def forward(self, inputs):
        if hasattr(self, "rbr_reparam"):
            return self.act(self.rbr_reparam(inputs))

        if self.rbr_identity is None:
            id_out = 0
        else:
            id_out = self.rbr_identity(inputs)

        return self.act(self.rbr_dense(inputs) + self.rbr_1x1(inputs) + id_out)
    
    def get_equivalent_kernel_bias(self):
        kernel3x3, bias3x3 = self._fuse_bn_tensor(self.rbr_dense)
        kernel1x1, bias1x1 = self._fuse_bn_tensor(self.rbr_1x1)
        kernelid, biasid = self._fuse_bn_tensor(self.rbr_identity)
        return (
            kernel3x3 + self._pad_1x1_to_3x3_tensor(kernel1x1) + kernelid,
            bias3x3 + bias1x1 + biasid,
        )

    def _pad_1x1_to_3x3_tensor(self, kernel1x1):
        if kernel1x1 is None:
            return 0
        else:
            return nn.functional.pad(kernel1x1, [1, 1, 1, 1])

    def _fuse_bn_tensor(self, branch):
        if branch is None:
            return 0, 0
        if isinstance(branch, nn.Sequential):
            kernel = branch[0].weight
            running_mean = branch[1].running_mean
            running_var = branch[1].running_var
            gamma = branch[1].weight
            beta = branch[1].bias
            eps = branch[1].eps
        else:
            assert isinstance(branch, nn.BatchNorm2d)
            if not hasattr(self, "id_tensor"):
                input_dim = self.in_channels // self.groups
                kernel_value = np.zeros(
                    (self.in_channels, input_dim, 3, 3), dtype=np.float32
                )
                for i in range(self.in_channels):
                    kernel_value[i, i % input_dim, 1, 1] = 1
                self.id_tensor = torch.from_numpy(kernel_value).to(branch.weight.device)
            kernel = self.id_tensor
            running_mean = branch.running_mean
            running_var = branch.running_var
            gamma = branch.weight
            beta = branch.bias
            eps = branch.eps
        std = (running_var + eps).sqrt()
        t = (gamma / std).reshape(-1, 1, 1, 1)
        return kernel * t, beta - running_mean * gamma / std

    def repvgg_convert(self):
        kernel, bias = self.get_equivalent_kernel_bias()
        return (
            kernel.detach().cpu().numpy(),
            bias.detach().cpu().numpy(),
        )

    def fuse_conv_bn(self, conv, bn):

        std = (bn.running_var + bn.eps).sqrt()
        bias = bn.bias - bn.running_mean * bn.weight / std

        t = (bn.weight / std).reshape(-1, 1, 1, 1)
        weights = conv.weight * t

        bn = nn.Identity()
        conv = nn.Conv2d(in_channels = conv.in_channels,
                              out_channels = conv.out_channels,
                              kernel_size = conv.kernel_size,
                              stride=conv.stride,
                              padding = conv.padding,
                              dilation = conv.dilation,
                              groups = conv.groups,
                              bias = True,
                              padding_mode = conv.padding_mode)

        conv.weight = torch.nn.Parameter(weights)
        conv.bias = torch.nn.Parameter(bias)
        return conv

    def fuse_repvgg_block(self):    
        if self.deploy:
            return
        print(f"RepConv.fuse_repvgg_block")
                
        self.rbr_dense = self.fuse_conv_bn(self.rbr_dense[0], self.rbr_dense[1])
        
        self.rbr_1x1 = self.fuse_conv_bn(self.rbr_1x1[0], self.rbr_1x1[1])
        rbr_1x1_bias = self.rbr_1x1.bias
        weight_1x1_expanded = torch.nn.functional.pad(self.rbr_1x1.weight, [1, 1, 1, 1])
        
        # Fuse self.rbr_identity
        if (isinstance(self.rbr_identity, nn.BatchNorm2d) or isinstance(self.rbr_identity, nn.modules.batchnorm.SyncBatchNorm)):
            # print(f"fuse: rbr_identity == BatchNorm2d or SyncBatchNorm")
            identity_conv_1x1 = nn.Conv2d(
                    in_channels=self.in_channels,
                    out_channels=self.out_channels,
                    kernel_size=1,
                    stride=1,
                    padding=0,
                    groups=self.groups, 
                    bias=False)
            identity_conv_1x1.weight.data = identity_conv_1x1.weight.data.to(self.rbr_1x1.weight.data.device)
            identity_conv_1x1.weight.data = identity_conv_1x1.weight.data.squeeze().squeeze()
            # print(f" identity_conv_1x1.weight = {identity_conv_1x1.weight.shape}")
            identity_conv_1x1.weight.data.fill_(0.0)
            identity_conv_1x1.weight.data.fill_diagonal_(1.0)
            identity_conv_1x1.weight.data = identity_conv_1x1.weight.data.unsqueeze(2).unsqueeze(3)
            # print(f" identity_conv_1x1.weight = {identity_conv_1x1.weight.shape}")

            identity_conv_1x1 = self.fuse_conv_bn(identity_conv_1x1, self.rbr_identity)
            bias_identity_expanded = identity_conv_1x1.bias
            weight_identity_expanded = torch.nn.functional.pad(identity_conv_1x1.weight, [1, 1, 1, 1])            
        else:
            # print(f"fuse: rbr_identity != BatchNorm2d, rbr_identity = {self.rbr_identity}")
            bias_identity_expanded = torch.nn.Parameter( torch.zeros_like(rbr_1x1_bias) )
            weight_identity_expanded = torch.nn.Parameter( torch.zeros_like(weight_1x1_expanded) )            
        

        #print(f"self.rbr_1x1.weight = {self.rbr_1x1.weight.shape}, ")
        #print(f"weight_1x1_expanded = {weight_1x1_expanded.shape}, ")
        #print(f"self.rbr_dense.weight = {self.rbr_dense.weight.shape}, ")

        self.rbr_dense.weight = torch.nn.Parameter(self.rbr_dense.weight + weight_1x1_expanded + weight_identity_expanded)
        self.rbr_dense.bias = torch.nn.Parameter(self.rbr_dense.bias + rbr_1x1_bias + bias_identity_expanded)
                
        self.rbr_reparam = self.rbr_dense
        self.deploy = True

        if self.rbr_identity is not None:
            del self.rbr_identity
            self.rbr_identity = None

        if self.rbr_1x1 is not None:
            del self.rbr_1x1
            self.rbr_1x1 = None

        if self.rbr_dense is not None:
            del self.rbr_dense
            self.rbr_dense = None


class RepBottleneck(Bottleneck):
    # Standard bottleneck
    def __init__(self, c1, c2, shortcut=True, g=1, e=0.5):  # ch_in, ch_out, shortcut, groups, expansion
        super().__init__(c1, c2, shortcut=True, g=1, e=0.5)
        c_ = int(c2 * e)  # hidden channels
        self.cv2 = RepConv(c_, c2, 3, 1, g=g)


class RepBottleneckCSPA(BottleneckCSPA):
    # CSP Bottleneck https://github.com/WongKinYiu/CrossStagePartialNetworks
    def __init__(self, c1, c2, n=1, shortcut=True, g=1, e=0.5):  # ch_in, ch_out, number, shortcut, groups, expansion
        super().__init__(c1, c2, n, shortcut, g, e)
        c_ = int(c2 * e)  # hidden channels
        self.m = nn.Sequential(*[RepBottleneck(c_, c_, shortcut, g, e=1.0) for _ in range(n)])


class RepBottleneckCSPB(BottleneckCSPB):
    # CSP Bottleneck https://github.com/WongKinYiu/CrossStagePartialNetworks
    def __init__(self, c1, c2, n=1, shortcut=False, g=1, e=0.5):  # ch_in, ch_out, number, shortcut, groups, expansion
        super().__init__(c1, c2, n, shortcut, g, e)
        c_ = int(c2)  # hidden channels
        self.m = nn.Sequential(*[RepBottleneck(c_, c_, shortcut, g, e=1.0) for _ in range(n)])


class RepBottleneckCSPC(BottleneckCSPC):
    # CSP Bottleneck https://github.com/WongKinYiu/CrossStagePartialNetworks
    def __init__(self, c1, c2, n=1, shortcut=True, g=1, e=0.5):  # ch_in, ch_out, number, shortcut, groups, expansion
        super().__init__(c1, c2, n, shortcut, g, e)
        c_ = int(c2 * e)  # hidden channels
        self.m = nn.Sequential(*[RepBottleneck(c_, c_, shortcut, g, e=1.0) for _ in range(n)])


class RepRes(Res):
    # Standard bottleneck
    def __init__(self, c1, c2, shortcut=True, g=1, e=0.5):  # ch_in, ch_out, shortcut, groups, expansion
        super().__init__(c1, c2, shortcut, g, e)
        c_ = int(c2 * e)  # hidden channels
        self.cv2 = RepConv(c_, c_, 3, 1, g=g)


class RepResCSPA(ResCSPA):
    # CSP Bottleneck https://github.com/WongKinYiu/CrossStagePartialNetworks
    def __init__(self, c1, c2, n=1, shortcut=True, g=1, e=0.5):  # ch_in, ch_out, number, shortcut, groups, expansion
        super().__init__(c1, c2, n, shortcut, g, e)
        c_ = int(c2 * e)  # hidden channels
        self.m = nn.Sequential(*[RepRes(c_, c_, shortcut, g, e=0.5) for _ in range(n)])


class RepResCSPB(ResCSPB):
    # CSP Bottleneck https://github.com/WongKinYiu/CrossStagePartialNetworks
    def __init__(self, c1, c2, n=1, shortcut=False, g=1, e=0.5):  # ch_in, ch_out, number, shortcut, groups, expansion
        super().__init__(c1, c2, n, shortcut, g, e)
        c_ = int(c2)  # hidden channels
        self.m = nn.Sequential(*[RepRes(c_, c_, shortcut, g, e=0.5) for _ in range(n)])


class RepResCSPC(ResCSPC):
    # CSP Bottleneck https://github.com/WongKinYiu/CrossStagePartialNetworks
    def __init__(self, c1, c2, n=1, shortcut=True, g=1, e=0.5):  # ch_in, ch_out, number, shortcut, groups, expansion
        super().__init__(c1, c2, n, shortcut, g, e)
        c_ = int(c2 * e)  # hidden channels
        self.m = nn.Sequential(*[RepRes(c_, c_, shortcut, g, e=0.5) for _ in range(n)])


class RepResX(ResX):
    # Standard bottleneck
    def __init__(self, c1, c2, shortcut=True, g=32, e=0.5):  # ch_in, ch_out, shortcut, groups, expansion
        super().__init__(c1, c2, shortcut, g, e)
        c_ = int(c2 * e)  # hidden channels
        self.cv2 = RepConv(c_, c_, 3, 1, g=g)


class RepResXCSPA(ResXCSPA):
    # CSP Bottleneck https://github.com/WongKinYiu/CrossStagePartialNetworks
    def __init__(self, c1, c2, n=1, shortcut=True, g=32, e=0.5):  # ch_in, ch_out, number, shortcut, groups, expansion
        super().__init__(c1, c2, n, shortcut, g, e)
        c_ = int(c2 * e)  # hidden channels
        self.m = nn.Sequential(*[RepResX(c_, c_, shortcut, g, e=0.5) for _ in range(n)])


class RepResXCSPB(ResXCSPB):
    # CSP Bottleneck https://github.com/WongKinYiu/CrossStagePartialNetworks
    def __init__(self, c1, c2, n=1, shortcut=False, g=32, e=0.5):  # ch_in, ch_out, number, shortcut, groups, expansion
        super().__init__(c1, c2, n, shortcut, g, e)
        c_ = int(c2)  # hidden channels
        self.m = nn.Sequential(*[RepResX(c_, c_, shortcut, g, e=0.5) for _ in range(n)])


class RepResXCSPC(ResXCSPC):
    # CSP Bottleneck https://github.com/WongKinYiu/CrossStagePartialNetworks
    def __init__(self, c1, c2, n=1, shortcut=True, g=32, e=0.5):  # ch_in, ch_out, number, shortcut, groups, expansion
        super().__init__(c1, c2, n, shortcut, g, e)
        c_ = int(c2 * e)  # hidden channels
        self.m = nn.Sequential(*[RepResX(c_, c_, shortcut, g, e=0.5) for _ in range(n)])

##### end of repvgg #####


##### transformer #####

class TransformerLayer(nn.Module):
    # Transformer layer https://arxiv.org/abs/2010.11929 (LayerNorm layers removed for better performance)
    def __init__(self, c, num_heads):
        super().__init__()
        self.q = nn.Linear(c, c, bias=False)
        self.k = nn.Linear(c, c, bias=False)
        self.v = nn.Linear(c, c, bias=False)
        self.ma = nn.MultiheadAttention(embed_dim=c, num_heads=num_heads)
        self.fc1 = nn.Linear(c, c, bias=False)
        self.fc2 = nn.Linear(c, c, bias=False)

    def forward(self, x):
        x = self.ma(self.q(x), self.k(x), self.v(x))[0] + x
        x = self.fc2(self.fc1(x)) + x
        return x


class TransformerBlock(nn.Module):
    # Vision Transformer https://arxiv.org/abs/2010.11929
    def __init__(self, c1, c2, num_heads, num_layers):
        super().__init__()
        self.conv = None
        if c1 != c2:
            self.conv = Conv(c1, c2)
        self.linear = nn.Linear(c2, c2)  # learnable position embedding
        self.tr = nn.Sequential(*[TransformerLayer(c2, num_heads) for _ in range(num_layers)])
        self.c2 = c2

    def forward(self, x):
        if self.conv is not None:
            x = self.conv(x)
        b, _, w, h = x.shape
        p = x.flatten(2)
        p = p.unsqueeze(0)
        p = p.transpose(0, 3)
        p = p.squeeze(3)
        e = self.linear(p)
        x = p + e

        x = self.tr(x)
        x = x.unsqueeze(3)
        x = x.transpose(0, 3)
        x = x.reshape(b, self.c2, w, h)
        return x

##### end of transformer #####


##### yolov5 #####

class Focus(nn.Module):
    # Focus wh information into c-space
    def __init__(self, c1, c2, k=1, s=1, p=None, g=1, act=True):  # ch_in, ch_out, kernel, stride, padding, groups
        super(Focus, self).__init__()
        self.conv = Conv(c1 * 4, c2, k, s, p, g, act)
        # self.contract = Contract(gain=2)

    def forward(self, x):  # x(b,c,w,h) -> y(b,4c,w/2,h/2)
        return self.conv(torch.cat([x[..., ::2, ::2], x[..., 1::2, ::2], x[..., ::2, 1::2], x[..., 1::2, 1::2]], 1))
        # return self.conv(self.contract(x))
        

class SPPF(nn.Module):
    # Spatial Pyramid Pooling - Fast (SPPF) layer for YOLOv5 by Glenn Jocher
    def __init__(self, c1, c2, k=5):  # equivalent to SPP(k=(5, 9, 13))
        super().__init__()
        c_ = c1 // 2  # hidden channels
        self.cv1 = Conv(c1, c_, 1, 1)
        self.cv2 = Conv(c_ * 4, c2, 1, 1)
        self.m = nn.MaxPool2d(kernel_size=k, stride=1, padding=k // 2)

    def forward(self, x):
        x = self.cv1(x)
        y1 = self.m(x)
        y2 = self.m(y1)
        return self.cv2(torch.cat([x, y1, y2, self.m(y2)], 1))
    
    
class Contract(nn.Module):
    # Contract width-height into channels, i.e. x(1,64,80,80) to x(1,256,40,40)
    def __init__(self, gain=2):
        super().__init__()
        self.gain = gain

    def forward(self, x):
        N, C, H, W = x.size()  # assert (H / s == 0) and (W / s == 0), 'Indivisible gain'
        s = self.gain
        x = x.view(N, C, H // s, s, W // s, s)  # x(1,64,40,2,40,2)
        x = x.permute(0, 3, 5, 1, 2, 4).contiguous()  # x(1,2,2,64,40,40)
        return x.view(N, C * s * s, H // s, W // s)  # x(1,256,40,40)


class Expand(nn.Module):
    # Expand channels into width-height, i.e. x(1,64,80,80) to x(1,16,160,160)
    def __init__(self, gain=2):
        super().__init__()
        self.gain = gain

    def forward(self, x):
        N, C, H, W = x.size()  # assert C / s ** 2 == 0, 'Indivisible gain'
        s = self.gain
        x = x.view(N, s, s, C // s ** 2, H, W)  # x(1,2,2,16,80,80)
        x = x.permute(0, 3, 4, 1, 5, 2).contiguous()  # x(1,16,80,2,80,2)
        return x.view(N, C // s ** 2, H * s, W * s)  # x(1,16,160,160)


class NMS(nn.Module):
    # Non-Maximum Suppression (NMS) module
    conf = 0.25  # confidence threshold
    iou = 0.45  # IoU threshold
    classes = None  # (optional list) filter by class

    def __init__(self):
        super(NMS, self).__init__()

    def forward(self, x):
        return non_max_suppression(x[0], conf_thres=self.conf, iou_thres=self.iou, classes=self.classes)


class autoShape(nn.Module):
    # input-robust model wrapper for passing cv2/np/PIL/torch inputs. Includes preprocessing, inference and NMS
    conf = 0.25  # NMS confidence threshold
    iou = 0.45  # NMS IoU threshold
    classes = None  # (optional list) filter by class

    def __init__(self, model):
        super(autoShape, self).__init__()
        self.model = model.eval()

    def autoshape(self):
        print('autoShape already enabled, skipping... ')  # model already converted to model.autoshape()
        return self

    @torch.no_grad()
    def forward(self, imgs, size=640, augment=False, profile=False):
        # Inference from various sources. For height=640, width=1280, RGB images example inputs are:
        #   filename:   imgs = 'data/samples/zidane.jpg'
        #   URI:             = 'https://github.com/ultralytics/yolov5/releases/download/v1.0/zidane.jpg'
        #   OpenCV:          = cv2.imread('image.jpg')[:,:,::-1]  # HWC BGR to RGB x(640,1280,3)
        #   PIL:             = Image.open('image.jpg')  # HWC x(640,1280,3)
        #   numpy:           = np.zeros((640,1280,3))  # HWC
        #   torch:           = torch.zeros(16,3,320,640)  # BCHW (scaled to size=640, 0-1 values)
        #   multiple:        = [Image.open('image1.jpg'), Image.open('image2.jpg'), ...]  # list of images

        t = [time_synchronized()]
        p = next(self.model.parameters())  # for device and type
        if isinstance(imgs, torch.Tensor):  # torch
            with amp.autocast(enabled=p.device.type != 'cpu'):
                return self.model(imgs.to(p.device).type_as(p), augment, profile)  # inference

        # Pre-process
        n, imgs = (len(imgs), imgs) if isinstance(imgs, list) else (1, [imgs])  # number of images, list of images
        shape0, shape1, files = [], [], []  # image and inference shapes, filenames
        for i, im in enumerate(imgs):
            f = f'image{i}'  # filename
            if isinstance(im, str):  # filename or uri
                im, f = np.asarray(Image.open(requests.get(im, stream=True).raw if im.startswith('http') else im)), im
            elif isinstance(im, Image.Image):  # PIL Image
                im, f = np.asarray(im), getattr(im, 'filename', f) or f
            files.append(Path(f).with_suffix('.jpg').name)
            if im.shape[0] < 5:  # image in CHW
                im = im.transpose((1, 2, 0))  # reverse dataloader .transpose(2, 0, 1)
            im = im[:, :, :3] if im.ndim == 3 else np.tile(im[:, :, None], 3)  # enforce 3ch input
            s = im.shape[:2]  # HWC
            shape0.append(s)  # image shape
            g = (size / max(s))  # gain
            shape1.append([y * g for y in s])
            imgs[i] = im  # update
        shape1 = [make_divisible(x, int(self.stride.max())) for x in np.stack(shape1, 0).max(0)]  # inference shape
        x = [letterbox(im, new_shape=shape1, auto=False)[0] for im in imgs]  # pad
        x = np.stack(x, 0) if n > 1 else x[0][None]  # stack
        x = np.ascontiguousarray(x.transpose((0, 3, 1, 2)))  # BHWC to BCHW
        x = torch.from_numpy(x).to(p.device).type_as(p) / 255.  # uint8 to fp16/32
        t.append(time_synchronized())

        with amp.autocast(enabled=p.device.type != 'cpu'):
            # Inference
            y = self.model(x, augment, profile)[0]  # forward
            t.append(time_synchronized())

            # Post-process
            y = non_max_suppression(y, conf_thres=self.conf, iou_thres=self.iou, classes=self.classes)  # NMS
            for i in range(n):
                scale_coords(shape1, y[i][:, :4], shape0[i])

            t.append(time_synchronized())
            return Detections(imgs, y, files, t, self.names, x.shape)


class Detections:
    # detections class for YOLOv5 inference results
    def __init__(self, imgs, pred, files, times=None, names=None, shape=None):
        super(Detections, self).__init__()
        d = pred[0].device  # device
        gn = [torch.tensor([*[im.shape[i] for i in [1, 0, 1, 0]], 1., 1.], device=d) for im in imgs]  # normalizations
        self.imgs = imgs  # list of images as numpy arrays
        self.pred = pred  # list of tensors pred[0] = (xyxy, conf, cls)
        self.names = names  # class names
        self.files = files  # image filenames
        self.xyxy = pred  # xyxy pixels
        self.xywh = [xyxy2xywh(x) for x in pred]  # xywh pixels
        self.xyxyn = [x / g for x, g in zip(self.xyxy, gn)]  # xyxy normalized
        self.xywhn = [x / g for x, g in zip(self.xywh, gn)]  # xywh normalized
        self.n = len(self.pred)  # number of images (batch size)
        self.t = tuple((times[i + 1] - times[i]) * 1000 / self.n for i in range(3))  # timestamps (ms)
        self.s = shape  # inference BCHW shape

    def display(self, pprint=False, show=False, save=False, render=False, save_dir=''):
        colors = color_list()
        for i, (img, pred) in enumerate(zip(self.imgs, self.pred)):
            str = f'image {i + 1}/{len(self.pred)}: {img.shape[0]}x{img.shape[1]} '
            if pred is not None:
                for c in pred[:, -1].unique():
                    n = (pred[:, -1] == c).sum()  # detections per class
                    str += f"{n} {self.names[int(c)]}{'s' * (n > 1)}, "  # add to string
                if show or save or render:
                    for *box, conf, cls in pred:  # xyxy, confidence, class
                        label = f'{self.names[int(cls)]} {conf:.2f}'
                        plot_one_box(box, img, label=label, color=colors[int(cls) % 10])
            img = Image.fromarray(img.astype(np.uint8)) if isinstance(img, np.ndarray) else img  # from np
            if pprint:
                print(str.rstrip(', '))
            if show:
                img.show(self.files[i])  # show
            if save:
                f = self.files[i]
                img.save(Path(save_dir) / f)  # save
                print(f"{'Saved' * (i == 0)} {f}", end=',' if i < self.n - 1 else f' to {save_dir}\n')
            if render:
                self.imgs[i] = np.asarray(img)

    def print(self):
        self.display(pprint=True)  # print results
        print(f'Speed: %.1fms pre-process, %.1fms inference, %.1fms NMS per image at shape {tuple(self.s)}' % self.t)

    def show(self):
        self.display(show=True)  # show results

    def save(self, save_dir='runs/hub/exp'):
        save_dir = increment_path(save_dir, exist_ok=save_dir != 'runs/hub/exp')  # increment save_dir
        Path(save_dir).mkdir(parents=True, exist_ok=True)
        self.display(save=True, save_dir=save_dir)  # save results

    def render(self):
        self.display(render=True)  # render results
        return self.imgs

    def pandas(self):
        # return detections as pandas DataFrames, i.e. print(results.pandas().xyxy[0])
        new = copy(self)  # return copy
        ca = 'xmin', 'ymin', 'xmax', 'ymax', 'confidence', 'class', 'name'  # xyxy columns
        cb = 'xcenter', 'ycenter', 'width', 'height', 'confidence', 'class', 'name'  # xywh columns
        for k, c in zip(['xyxy', 'xyxyn', 'xywh', 'xywhn'], [ca, ca, cb, cb]):
            a = [[x[:5] + [int(x[5]), self.names[int(x[5])]] for x in x.tolist()] for x in getattr(self, k)]  # update
            setattr(new, k, [pd.DataFrame(x, columns=c) for x in a])
        return new

    def tolist(self):
        # return a list of Detections objects, i.e. 'for result in results.tolist():'
        x = [Detections([self.imgs[i]], [self.pred[i]], self.names, self.s) for i in range(self.n)]
        for d in x:
            for k in ['imgs', 'pred', 'xyxy', 'xyxyn', 'xywh', 'xywhn']:
                setattr(d, k, getattr(d, k)[0])  # pop out of list
        return x

    def __len__(self):
        return self.n


class Classify(nn.Module):
    # Classification head, i.e. x(b,c1,20,20) to x(b,c2)
    def __init__(self, c1, c2, k=1, s=1, p=None, g=1):  # ch_in, ch_out, kernel, stride, padding, groups
        super(Classify, self).__init__()
        self.aap = nn.AdaptiveAvgPool2d(1)  # to x(b,c1,1,1)
        self.conv = nn.Conv2d(c1, c2, k, s, autopad(k, p), groups=g)  # to x(b,c2,1,1)
        self.flat = nn.Flatten()

    def forward(self, x):
        z = torch.cat([self.aap(y) for y in (x if isinstance(x, list) else [x])], 1)  # cat if list
        return self.flat(self.conv(z))  # flatten to x(b,c2)

##### end of yolov5 ######


##### orepa #####

def transI_fusebn(kernel, bn):
    gamma = bn.weight
    std = (bn.running_var + bn.eps).sqrt()
    return kernel * ((gamma / std).reshape(-1, 1, 1, 1)), bn.bias - bn.running_mean * gamma / std
    
    
class ConvBN(nn.Module):
    def __init__(self, in_channels, out_channels, kernel_size,
                             stride=1, padding=0, dilation=1, groups=1, deploy=False, nonlinear=None):
        super().__init__()
        if nonlinear is None:
            self.nonlinear = nn.Identity()
        else:
            self.nonlinear = nonlinear
        if deploy:
            self.conv = nn.Conv2d(in_channels=in_channels, out_channels=out_channels, kernel_size=kernel_size,
                                      stride=stride, padding=padding, dilation=dilation, groups=groups, bias=True)
        else:
            self.conv = nn.Conv2d(in_channels=in_channels, out_channels=out_channels, kernel_size=kernel_size,
                                            stride=stride, padding=padding, dilation=dilation, groups=groups, bias=False)
            self.bn = nn.BatchNorm2d(num_features=out_channels)

    def forward(self, x):
        if hasattr(self, 'bn'):
            return self.nonlinear(self.bn(self.conv(x)))
        else:
            return self.nonlinear(self.conv(x))

    def switch_to_deploy(self):
        kernel, bias = transI_fusebn(self.conv.weight, self.bn)
        conv = nn.Conv2d(in_channels=self.conv.in_channels, out_channels=self.conv.out_channels, kernel_size=self.conv.kernel_size,
                                      stride=self.conv.stride, padding=self.conv.padding, dilation=self.conv.dilation, groups=self.conv.groups, bias=True)
        conv.weight.data = kernel
        conv.bias.data = bias
        for para in self.parameters():
            para.detach_()
        self.__delattr__('conv')
        self.__delattr__('bn')
        self.conv = conv    

class OREPA_3x3_RepConv(nn.Module):

    def __init__(self, in_channels, out_channels, kernel_size,
                 stride=1, padding=0, dilation=1, groups=1,
                 internal_channels_1x1_3x3=None,
                 deploy=False, nonlinear=None, single_init=False):
        super(OREPA_3x3_RepConv, self).__init__()
        self.deploy = deploy

        if nonlinear is None:
            self.nonlinear = nn.Identity()
        else:
            self.nonlinear = nonlinear

        self.kernel_size = kernel_size
        self.in_channels = in_channels
        self.out_channels = out_channels
        self.groups = groups
        assert padding == kernel_size // 2

        self.stride = stride
        self.padding = padding
        self.dilation = dilation

        self.branch_counter = 0

        self.weight_rbr_origin = nn.Parameter(torch.Tensor(out_channels, int(in_channels/self.groups), kernel_size, kernel_size))
        nn.init.kaiming_uniform_(self.weight_rbr_origin, a=math.sqrt(1.0))
        self.branch_counter += 1


        if groups < out_channels:
            self.weight_rbr_avg_conv = nn.Parameter(torch.Tensor(out_channels, int(in_channels/self.groups), 1, 1))
            self.weight_rbr_pfir_conv = nn.Parameter(torch.Tensor(out_channels, int(in_channels/self.groups), 1, 1))
            nn.init.kaiming_uniform_(self.weight_rbr_avg_conv, a=1.0)
            nn.init.kaiming_uniform_(self.weight_rbr_pfir_conv, a=1.0)
            self.weight_rbr_avg_conv.data
            self.weight_rbr_pfir_conv.data
            self.register_buffer('weight_rbr_avg_avg', torch.ones(kernel_size, kernel_size).mul(1.0/kernel_size/kernel_size))
            self.branch_counter += 1

        else:
            raise NotImplementedError
        self.branch_counter += 1

        if internal_channels_1x1_3x3 is None:
            internal_channels_1x1_3x3 = in_channels if groups < out_channels else 2 * in_channels   # For mobilenet, it is better to have 2X internal channels

        if internal_channels_1x1_3x3 == in_channels:
            self.weight_rbr_1x1_kxk_idconv1 = nn.Parameter(torch.zeros(in_channels, int(in_channels/self.groups), 1, 1))
            id_value = np.zeros((in_channels, int(in_channels/self.groups), 1, 1))
            for i in range(in_channels):
                id_value[i, i % int(in_channels/self.groups), 0, 0] = 1
            id_tensor = torch.from_numpy(id_value).type_as(self.weight_rbr_1x1_kxk_idconv1)
            self.register_buffer('id_tensor', id_tensor)

        else:
            self.weight_rbr_1x1_kxk_conv1 = nn.Parameter(torch.Tensor(internal_channels_1x1_3x3, int(in_channels/self.groups), 1, 1))
            nn.init.kaiming_uniform_(self.weight_rbr_1x1_kxk_conv1, a=math.sqrt(1.0))
        self.weight_rbr_1x1_kxk_conv2 = nn.Parameter(torch.Tensor(out_channels, int(internal_channels_1x1_3x3/self.groups), kernel_size, kernel_size))
        nn.init.kaiming_uniform_(self.weight_rbr_1x1_kxk_conv2, a=math.sqrt(1.0))
        self.branch_counter += 1

        expand_ratio = 8
        self.weight_rbr_gconv_dw = nn.Parameter(torch.Tensor(in_channels*expand_ratio, 1, kernel_size, kernel_size))
        self.weight_rbr_gconv_pw = nn.Parameter(torch.Tensor(out_channels, in_channels*expand_ratio, 1, 1))
        nn.init.kaiming_uniform_(self.weight_rbr_gconv_dw, a=math.sqrt(1.0))
        nn.init.kaiming_uniform_(self.weight_rbr_gconv_pw, a=math.sqrt(1.0))
        self.branch_counter += 1

        if out_channels == in_channels and stride == 1:
            self.branch_counter += 1

        self.vector = nn.Parameter(torch.Tensor(self.branch_counter, self.out_channels))
        self.bn = nn.BatchNorm2d(out_channels)

        self.fre_init()

        nn.init.constant_(self.vector[0, :], 0.25)    #origin
        nn.init.constant_(self.vector[1, :], 0.25)      #avg
        nn.init.constant_(self.vector[2, :], 0.0)      #prior
        nn.init.constant_(self.vector[3, :], 0.5)    #1x1_kxk
        nn.init.constant_(self.vector[4, :], 0.5)     #dws_conv


    def fre_init(self):
        prior_tensor = torch.Tensor(self.out_channels, self.kernel_size, self.kernel_size)
        half_fg = self.out_channels/2
        for i in range(self.out_channels):
            for h in range(3):
                for w in range(3):
                    if i < half_fg:
                        prior_tensor[i, h, w] = math.cos(math.pi*(h+0.5)*(i+1)/3)
                    else:
                        prior_tensor[i, h, w] = math.cos(math.pi*(w+0.5)*(i+1-half_fg)/3)

        self.register_buffer('weight_rbr_prior', prior_tensor)

    def weight_gen(self):

        weight_rbr_origin = torch.einsum('oihw,o->oihw', self.weight_rbr_origin, self.vector[0, :])

        weight_rbr_avg = torch.einsum('oihw,o->oihw', torch.einsum('oihw,hw->oihw', self.weight_rbr_avg_conv, self.weight_rbr_avg_avg), self.vector[1, :])
        
        weight_rbr_pfir = torch.einsum('oihw,o->oihw', torch.einsum('oihw,ohw->oihw', self.weight_rbr_pfir_conv, self.weight_rbr_prior), self.vector[2, :])

        weight_rbr_1x1_kxk_conv1 = None
        if hasattr(self, 'weight_rbr_1x1_kxk_idconv1'):
            weight_rbr_1x1_kxk_conv1 = (self.weight_rbr_1x1_kxk_idconv1 + self.id_tensor).squeeze()
        elif hasattr(self, 'weight_rbr_1x1_kxk_conv1'):
            weight_rbr_1x1_kxk_conv1 = self.weight_rbr_1x1_kxk_conv1.squeeze()
        else:
            raise NotImplementedError
        weight_rbr_1x1_kxk_conv2 = self.weight_rbr_1x1_kxk_conv2

        if self.groups > 1:
            g = self.groups
            t, ig = weight_rbr_1x1_kxk_conv1.size()
            o, tg, h, w = weight_rbr_1x1_kxk_conv2.size()
            weight_rbr_1x1_kxk_conv1 = weight_rbr_1x1_kxk_conv1.view(g, int(t/g), ig)
            weight_rbr_1x1_kxk_conv2 = weight_rbr_1x1_kxk_conv2.view(g, int(o/g), tg, h, w)
            weight_rbr_1x1_kxk = torch.einsum('gti,gothw->goihw', weight_rbr_1x1_kxk_conv1, weight_rbr_1x1_kxk_conv2).view(o, ig, h, w)
        else:
            weight_rbr_1x1_kxk = torch.einsum('ti,othw->oihw', weight_rbr_1x1_kxk_conv1, weight_rbr_1x1_kxk_conv2)

        weight_rbr_1x1_kxk = torch.einsum('oihw,o->oihw', weight_rbr_1x1_kxk, self.vector[3, :])

        weight_rbr_gconv = self.dwsc2full(self.weight_rbr_gconv_dw, self.weight_rbr_gconv_pw, self.in_channels)
        weight_rbr_gconv = torch.einsum('oihw,o->oihw', weight_rbr_gconv, self.vector[4, :])    

        weight = weight_rbr_origin + weight_rbr_avg + weight_rbr_1x1_kxk + weight_rbr_pfir + weight_rbr_gconv

        return weight

    def dwsc2full(self, weight_dw, weight_pw, groups):
        
        t, ig, h, w = weight_dw.size()
        o, _, _, _ = weight_pw.size()
        tg = int(t/groups)
        i = int(ig*groups)
        weight_dw = weight_dw.view(groups, tg, ig, h, w)
        weight_pw = weight_pw.squeeze().view(o, groups, tg)
        
        weight_dsc = torch.einsum('gtihw,ogt->ogihw', weight_dw, weight_pw)
        return weight_dsc.view(o, i, h, w)

    def forward(self, inputs):
        weight = self.weight_gen()
        out = F.conv2d(inputs, weight, bias=None, stride=self.stride, padding=self.padding, dilation=self.dilation, groups=self.groups)

        return self.nonlinear(self.bn(out))

class RepConv_OREPA(nn.Module):

    def __init__(self, c1, c2, k=3, s=1, padding=1, dilation=1, groups=1, padding_mode='zeros', deploy=False, use_se=False, nonlinear=nn.SiLU()):
        super(RepConv_OREPA, self).__init__()
        self.deploy = deploy
        self.groups = groups
        self.in_channels = c1
        self.out_channels = c2

        self.padding = padding
        self.dilation = dilation
        self.groups = groups

        assert k == 3
        assert padding == 1

        padding_11 = padding - k // 2

        if nonlinear is None:
            self.nonlinearity = nn.Identity()
        else:
            self.nonlinearity = nonlinear

        if use_se:
            self.se = SEBlock(self.out_channels, internal_neurons=self.out_channels // 16)
        else:
            self.se = nn.Identity()

        if deploy:
            self.rbr_reparam = nn.Conv2d(in_channels=self.in_channels, out_channels=self.out_channels, kernel_size=k, stride=s,
                                      padding=padding, dilation=dilation, groups=groups, bias=True, padding_mode=padding_mode)

        else:
            self.rbr_identity = nn.BatchNorm2d(num_features=self.in_channels) if self.out_channels == self.in_channels and s == 1 else None
            self.rbr_dense = OREPA_3x3_RepConv(in_channels=self.in_channels, out_channels=self.out_channels, kernel_size=k, stride=s, padding=padding, groups=groups, dilation=1)
            self.rbr_1x1 = ConvBN(in_channels=self.in_channels, out_channels=self.out_channels, kernel_size=1, stride=s, padding=padding_11, groups=groups, dilation=1)
            print('RepVGG Block, identity = ', self.rbr_identity)


    def forward(self, inputs):
        if hasattr(self, 'rbr_reparam'):
            return self.nonlinearity(self.se(self.rbr_reparam(inputs)))

        if self.rbr_identity is None:
            id_out = 0
        else:
            id_out = self.rbr_identity(inputs)

        out1 = self.rbr_dense(inputs)
        out2 = self.rbr_1x1(inputs)
        out3 = id_out
        out = out1 + out2 + out3

        return self.nonlinearity(self.se(out))


    #   Optional. This improves the accuracy and facilitates quantization.
    #   1.  Cancel the original weight decay on rbr_dense.conv.weight and rbr_1x1.conv.weight.
    #   2.  Use like this.
    #       loss = criterion(....)
    #       for every RepVGGBlock blk:
    #           loss += weight_decay_coefficient * 0.5 * blk.get_cust_L2()
    #       optimizer.zero_grad()
    #       loss.backward()

    # Not used for OREPA
    def get_custom_L2(self):
        K3 = self.rbr_dense.weight_gen()
        K1 = self.rbr_1x1.conv.weight
        t3 = (self.rbr_dense.bn.weight / ((self.rbr_dense.bn.running_var + self.rbr_dense.bn.eps).sqrt())).reshape(-1, 1, 1, 1).detach()
        t1 = (self.rbr_1x1.bn.weight / ((self.rbr_1x1.bn.running_var + self.rbr_1x1.bn.eps).sqrt())).reshape(-1, 1, 1, 1).detach()

        l2_loss_circle = (K3 ** 2).sum() - (K3[:, :, 1:2, 1:2] ** 2).sum()      # The L2 loss of the "circle" of weights in 3x3 kernel. Use regular L2 on them.
        eq_kernel = K3[:, :, 1:2, 1:2] * t3 + K1 * t1                           # The equivalent resultant central point of 3x3 kernel.
        l2_loss_eq_kernel = (eq_kernel ** 2 / (t3 ** 2 + t1 ** 2)).sum()        # Normalize for an L2 coefficient comparable to regular L2.
        return l2_loss_eq_kernel + l2_loss_circle

    def get_equivalent_kernel_bias(self):
        kernel3x3, bias3x3 = self._fuse_bn_tensor(self.rbr_dense)
        kernel1x1, bias1x1 = self._fuse_bn_tensor(self.rbr_1x1)
        kernelid, biasid = self._fuse_bn_tensor(self.rbr_identity)
        return kernel3x3 + self._pad_1x1_to_3x3_tensor(kernel1x1) + kernelid, bias3x3 + bias1x1 + biasid

    def _pad_1x1_to_3x3_tensor(self, kernel1x1):
        if kernel1x1 is None:
            return 0
        else:
            return torch.nn.functional.pad(kernel1x1, [1,1,1,1])

    def _fuse_bn_tensor(self, branch):
        if branch is None:
            return 0, 0
        if not isinstance(branch, nn.BatchNorm2d):
            if isinstance(branch, OREPA_3x3_RepConv):
                kernel = branch.weight_gen()
            elif isinstance(branch, ConvBN):
                kernel = branch.conv.weight
            else:
                raise NotImplementedError
            running_mean = branch.bn.running_mean
            running_var = branch.bn.running_var
            gamma = branch.bn.weight
            beta = branch.bn.bias
            eps = branch.bn.eps
        else:
            if not hasattr(self, 'id_tensor'):
                input_dim = self.in_channels // self.groups
                kernel_value = np.zeros((self.in_channels, input_dim, 3, 3), dtype=np.float32)
                for i in range(self.in_channels):
                    kernel_value[i, i % input_dim, 1, 1] = 1
                self.id_tensor = torch.from_numpy(kernel_value).to(branch.weight.device)
            kernel = self.id_tensor
            running_mean = branch.running_mean
            running_var = branch.running_var
            gamma = branch.weight
            beta = branch.bias
            eps = branch.eps
        std = (running_var + eps).sqrt()
        t = (gamma / std).reshape(-1, 1, 1, 1)
        return kernel * t, beta - running_mean * gamma / std

    def switch_to_deploy(self):
        if hasattr(self, 'rbr_reparam'):
            return
        print(f"RepConv_OREPA.switch_to_deploy")
        kernel, bias = self.get_equivalent_kernel_bias()
        self.rbr_reparam = nn.Conv2d(in_channels=self.rbr_dense.in_channels, out_channels=self.rbr_dense.out_channels,
                                     kernel_size=self.rbr_dense.kernel_size, stride=self.rbr_dense.stride,
                                     padding=self.rbr_dense.padding, dilation=self.rbr_dense.dilation, groups=self.rbr_dense.groups, bias=True)
        self.rbr_reparam.weight.data = kernel
        self.rbr_reparam.bias.data = bias
        for para in self.parameters():
            para.detach_()
        self.__delattr__('rbr_dense')
        self.__delattr__('rbr_1x1')
        if hasattr(self, 'rbr_identity'):
            self.__delattr__('rbr_identity') 

##### end of orepa #####


##### swin transformer #####    
    
class WindowAttention(nn.Module):

    def __init__(self, dim, window_size, num_heads, qkv_bias=True, qk_scale=None, attn_drop=0., proj_drop=0.):

        super().__init__()
        self.dim = dim
        self.window_size = window_size  # Wh, Ww
        self.num_heads = num_heads
        head_dim = dim // num_heads
        self.scale = qk_scale or head_dim ** -0.5

        # define a parameter table of relative position bias
        self.relative_position_bias_table = nn.Parameter(
            torch.zeros((2 * window_size[0] - 1) * (2 * window_size[1] - 1), num_heads))  # 2*Wh-1 * 2*Ww-1, nH

        # get pair-wise relative position index for each token inside the window
        coords_h = torch.arange(self.window_size[0])
        coords_w = torch.arange(self.window_size[1])
        coords = torch.stack(torch.meshgrid([coords_h, coords_w]))  # 2, Wh, Ww
        coords_flatten = torch.flatten(coords, 1)  # 2, Wh*Ww
        relative_coords = coords_flatten[:, :, None] - coords_flatten[:, None, :]  # 2, Wh*Ww, Wh*Ww
        relative_coords = relative_coords.permute(1, 2, 0).contiguous()  # Wh*Ww, Wh*Ww, 2
        relative_coords[:, :, 0] += self.window_size[0] - 1  # shift to start from 0
        relative_coords[:, :, 1] += self.window_size[1] - 1
        relative_coords[:, :, 0] *= 2 * self.window_size[1] - 1
        relative_position_index = relative_coords.sum(-1)  # Wh*Ww, Wh*Ww
        self.register_buffer("relative_position_index", relative_position_index)

        self.qkv = nn.Linear(dim, dim * 3, bias=qkv_bias)
        self.attn_drop = nn.Dropout(attn_drop)
        self.proj = nn.Linear(dim, dim)
        self.proj_drop = nn.Dropout(proj_drop)

        nn.init.normal_(self.relative_position_bias_table, std=.02)
        self.softmax = nn.Softmax(dim=-1)

    def forward(self, x, mask=None):

        B_, N, C = x.shape
        qkv = self.qkv(x).reshape(B_, N, 3, self.num_heads, C // self.num_heads).permute(2, 0, 3, 1, 4)
        q, k, v = qkv[0], qkv[1], qkv[2]  # make torchscript happy (cannot use tensor as tuple)

        q = q * self.scale
        attn = (q @ k.transpose(-2, -1))

        relative_position_bias = self.relative_position_bias_table[self.relative_position_index.view(-1)].view(
            self.window_size[0] * self.window_size[1], self.window_size[0] * self.window_size[1], -1)  # Wh*Ww,Wh*Ww,nH
        relative_position_bias = relative_position_bias.permute(2, 0, 1).contiguous()  # nH, Wh*Ww, Wh*Ww
        attn = attn + relative_position_bias.unsqueeze(0)

        if mask is not None:
            nW = mask.shape[0]
            attn = attn.view(B_ // nW, nW, self.num_heads, N, N) + mask.unsqueeze(1).unsqueeze(0)
            attn = attn.view(-1, self.num_heads, N, N)
            attn = self.softmax(attn)
        else:
            attn = self.softmax(attn)

        attn = self.attn_drop(attn)

        # print(attn.dtype, v.dtype)
        try:
            x = (attn @ v).transpose(1, 2).reshape(B_, N, C)
        except:
            #print(attn.dtype, v.dtype)
            x = (attn.half() @ v).transpose(1, 2).reshape(B_, N, C)
        x = self.proj(x)
        x = self.proj_drop(x)
        return x

class Mlp(nn.Module):

    def __init__(self, in_features, hidden_features=None, out_features=None, act_layer=nn.SiLU, drop=0.):
        super().__init__()
        out_features = out_features or in_features
        hidden_features = hidden_features or in_features
        self.fc1 = nn.Linear(in_features, hidden_features)
        self.act = act_layer()
        self.fc2 = nn.Linear(hidden_features, out_features)
        self.drop = nn.Dropout(drop)

    def forward(self, x):
        x = self.fc1(x)
        x = self.act(x)
        x = self.drop(x)
        x = self.fc2(x)
        x = self.drop(x)
        return x

def window_partition(x, window_size):

    B, H, W, C = x.shape
    assert H % window_size == 0, 'feature map h and w can not divide by window size'
    x = x.view(B, H // window_size, window_size, W // window_size, window_size, C)
    windows = x.permute(0, 1, 3, 2, 4, 5).contiguous().view(-1, window_size, window_size, C)
    return windows

def window_reverse(windows, window_size, H, W):
    
    B = int(windows.shape[0] / (H * W / window_size / window_size))
    x = windows.view(B, H // window_size, W // window_size, window_size, window_size, -1)
    x = x.permute(0, 1, 3, 2, 4, 5).contiguous().view(B, H, W, -1)
    return x


class SwinTransformerLayer(nn.Module):

    def __init__(self, dim, num_heads, window_size=8, shift_size=0,
                 mlp_ratio=4., qkv_bias=True, qk_scale=None, drop=0., attn_drop=0., drop_path=0.,
                 act_layer=nn.SiLU, norm_layer=nn.LayerNorm):
        super().__init__()
        self.dim = dim
        self.num_heads = num_heads
        self.window_size = window_size
        self.shift_size = shift_size
        self.mlp_ratio = mlp_ratio
        # if min(self.input_resolution) <= self.window_size:
        #     # if window size is larger than input resolution, we don't partition windows
        #     self.shift_size = 0
        #     self.window_size = min(self.input_resolution)
        assert 0 <= self.shift_size < self.window_size, "shift_size must in 0-window_size"

        self.norm1 = norm_layer(dim)
        self.attn = WindowAttention(
            dim, window_size=(self.window_size, self.window_size), num_heads=num_heads,
            qkv_bias=qkv_bias, qk_scale=qk_scale, attn_drop=attn_drop, proj_drop=drop)

        self.drop_path = DropPath(drop_path) if drop_path > 0. else nn.Identity()
        self.norm2 = norm_layer(dim)
        mlp_hidden_dim = int(dim * mlp_ratio)
        self.mlp = Mlp(in_features=dim, hidden_features=mlp_hidden_dim, act_layer=act_layer, drop=drop)

    def create_mask(self, H, W):
        # calculate attention mask for SW-MSA
        img_mask = torch.zeros((1, H, W, 1))  # 1 H W 1
        h_slices = (slice(0, -self.window_size),
                    slice(-self.window_size, -self.shift_size),
                    slice(-self.shift_size, None))
        w_slices = (slice(0, -self.window_size),
                    slice(-self.window_size, -self.shift_size),
                    slice(-self.shift_size, None))
        cnt = 0
        for h in h_slices:
            for w in w_slices:
                img_mask[:, h, w, :] = cnt
                cnt += 1

        mask_windows = window_partition(img_mask, self.window_size)  # nW, window_size, window_size, 1
        mask_windows = mask_windows.view(-1, self.window_size * self.window_size)
        attn_mask = mask_windows.unsqueeze(1) - mask_windows.unsqueeze(2)
        attn_mask = attn_mask.masked_fill(attn_mask != 0, float(-100.0)).masked_fill(attn_mask == 0, float(0.0))

        return attn_mask

    def forward(self, x):
        # reshape x[b c h w] to x[b l c]
        _, _, H_, W_ = x.shape

        Padding = False
        if min(H_, W_) < self.window_size or H_ % self.window_size!=0 or W_ % self.window_size!=0:
            Padding = True
            # print(f'img_size {min(H_, W_)} is less than (or not divided by) window_size {self.window_size}, Padding.')
            pad_r = (self.window_size - W_ % self.window_size) % self.window_size
            pad_b = (self.window_size - H_ % self.window_size) % self.window_size
            x = F.pad(x, (0, pad_r, 0, pad_b))

        # print('2', x.shape)
        B, C, H, W = x.shape
        L = H * W
        x = x.permute(0, 2, 3, 1).contiguous().view(B, L, C)  # b, L, c

        # create mask from init to forward
        if self.shift_size > 0:
            attn_mask = self.create_mask(H, W).to(x.device)
        else:
            attn_mask = None

        shortcut = x
        x = self.norm1(x)
        x = x.view(B, H, W, C)

        # cyclic shift
        if self.shift_size > 0:
            shifted_x = torch.roll(x, shifts=(-self.shift_size, -self.shift_size), dims=(1, 2))
        else:
            shifted_x = x

        # partition windows
        x_windows = window_partition(shifted_x, self.window_size)  # nW*B, window_size, window_size, C
        x_windows = x_windows.view(-1, self.window_size * self.window_size, C)  # nW*B, window_size*window_size, C

        # W-MSA/SW-MSA
        attn_windows = self.attn(x_windows, mask=attn_mask)  # nW*B, window_size*window_size, C

        # merge windows
        attn_windows = attn_windows.view(-1, self.window_size, self.window_size, C)
        shifted_x = window_reverse(attn_windows, self.window_size, H, W)  # B H' W' C

        # reverse cyclic shift
        if self.shift_size > 0:
            x = torch.roll(shifted_x, shifts=(self.shift_size, self.shift_size), dims=(1, 2))
        else:
            x = shifted_x
        x = x.view(B, H * W, C)

        # FFN
        x = shortcut + self.drop_path(x)
        x = x + self.drop_path(self.mlp(self.norm2(x)))

        x = x.permute(0, 2, 1).contiguous().view(-1, C, H, W)  # b c h w

        if Padding:
            x = x[:, :, :H_, :W_]  # reverse padding

        return x


class SwinTransformerBlock(nn.Module):
    def __init__(self, c1, c2, num_heads, num_layers, window_size=8):
        super().__init__()
        self.conv = None
        if c1 != c2:
            self.conv = Conv(c1, c2)

        # remove input_resolution
        self.blocks = nn.Sequential(*[SwinTransformerLayer(dim=c2, num_heads=num_heads, window_size=window_size,
                                 shift_size=0 if (i % 2 == 0) else window_size // 2) for i in range(num_layers)])

    def forward(self, x):
        if self.conv is not None:
            x = self.conv(x)
        x = self.blocks(x)
        return x


class STCSPA(nn.Module):
    # CSP Bottleneck https://github.com/WongKinYiu/CrossStagePartialNetworks
    def __init__(self, c1, c2, n=1, shortcut=True, g=1, e=0.5):  # ch_in, ch_out, number, shortcut, groups, expansion
        super(STCSPA, self).__init__()
        c_ = int(c2 * e)  # hidden channels
        self.cv1 = Conv(c1, c_, 1, 1)
        self.cv2 = Conv(c1, c_, 1, 1)
        self.cv3 = Conv(2 * c_, c2, 1, 1)
        num_heads = c_ // 32
        self.m = SwinTransformerBlock(c_, c_, num_heads, n)
        #self.m = nn.Sequential(*[Bottleneck(c_, c_, shortcut, g, e=1.0) for _ in range(n)])

    def forward(self, x):
        y1 = self.m(self.cv1(x))
        y2 = self.cv2(x)
        return self.cv3(torch.cat((y1, y2), dim=1))


class STCSPB(nn.Module):
    # CSP Bottleneck https://github.com/WongKinYiu/CrossStagePartialNetworks
    def __init__(self, c1, c2, n=1, shortcut=False, g=1, e=0.5):  # ch_in, ch_out, number, shortcut, groups, expansion
        super(STCSPB, self).__init__()
        c_ = int(c2)  # hidden channels
        self.cv1 = Conv(c1, c_, 1, 1)
        self.cv2 = Conv(c_, c_, 1, 1)
        self.cv3 = Conv(2 * c_, c2, 1, 1)
        num_heads = c_ // 32
        self.m = SwinTransformerBlock(c_, c_, num_heads, n)
        #self.m = nn.Sequential(*[Bottleneck(c_, c_, shortcut, g, e=1.0) for _ in range(n)])

    def forward(self, x):
        x1 = self.cv1(x)
        y1 = self.m(x1)
        y2 = self.cv2(x1)
        return self.cv3(torch.cat((y1, y2), dim=1))


class STCSPC(nn.Module):
    # CSP Bottleneck https://github.com/WongKinYiu/CrossStagePartialNetworks
    def __init__(self, c1, c2, n=1, shortcut=True, g=1, e=0.5):  # ch_in, ch_out, number, shortcut, groups, expansion
        super(STCSPC, self).__init__()
        c_ = int(c2 * e)  # hidden channels
        self.cv1 = Conv(c1, c_, 1, 1)
        self.cv2 = Conv(c1, c_, 1, 1)
        self.cv3 = Conv(c_, c_, 1, 1)
        self.cv4 = Conv(2 * c_, c2, 1, 1)
        num_heads = c_ // 32
        self.m = SwinTransformerBlock(c_, c_, num_heads, n)
        #self.m = nn.Sequential(*[Bottleneck(c_, c_, shortcut, g, e=1.0) for _ in range(n)])

    def forward(self, x):
        y1 = self.cv3(self.m(self.cv1(x)))
        y2 = self.cv2(x)
        return self.cv4(torch.cat((y1, y2), dim=1))

##### end of swin transformer #####   


##### swin transformer v2 ##### 
  
class WindowAttention_v2(nn.Module):

    def __init__(self, dim, window_size, num_heads, qkv_bias=True, attn_drop=0., proj_drop=0.,
                 pretrained_window_size=[0, 0]):

        super().__init__()
        self.dim = dim
        self.window_size = window_size  # Wh, Ww
        self.pretrained_window_size = pretrained_window_size
        self.num_heads = num_heads

        self.logit_scale = nn.Parameter(torch.log(10 * torch.ones((num_heads, 1, 1))), requires_grad=True)

        # mlp to generate continuous relative position bias
        self.cpb_mlp = nn.Sequential(nn.Linear(2, 512, bias=True),
                                     nn.ReLU(inplace=True),
                                     nn.Linear(512, num_heads, bias=False))

        # get relative_coords_table
        relative_coords_h = torch.arange(-(self.window_size[0] - 1), self.window_size[0], dtype=torch.float32)
        relative_coords_w = torch.arange(-(self.window_size[1] - 1), self.window_size[1], dtype=torch.float32)
        relative_coords_table = torch.stack(
            torch.meshgrid([relative_coords_h,
                            relative_coords_w])).permute(1, 2, 0).contiguous().unsqueeze(0)  # 1, 2*Wh-1, 2*Ww-1, 2
        if pretrained_window_size[0] > 0:
            relative_coords_table[:, :, :, 0] /= (pretrained_window_size[0] - 1)
            relative_coords_table[:, :, :, 1] /= (pretrained_window_size[1] - 1)
        else:
            relative_coords_table[:, :, :, 0] /= (self.window_size[0] - 1)
            relative_coords_table[:, :, :, 1] /= (self.window_size[1] - 1)
        relative_coords_table *= 8  # normalize to -8, 8
        relative_coords_table = torch.sign(relative_coords_table) * torch.log2(
            torch.abs(relative_coords_table) + 1.0) / np.log2(8)

        self.register_buffer("relative_coords_table", relative_coords_table)

        # get pair-wise relative position index for each token inside the window
        coords_h = torch.arange(self.window_size[0])
        coords_w = torch.arange(self.window_size[1])
        coords = torch.stack(torch.meshgrid([coords_h, coords_w]))  # 2, Wh, Ww
        coords_flatten = torch.flatten(coords, 1)  # 2, Wh*Ww
        relative_coords = coords_flatten[:, :, None] - coords_flatten[:, None, :]  # 2, Wh*Ww, Wh*Ww
        relative_coords = relative_coords.permute(1, 2, 0).contiguous()  # Wh*Ww, Wh*Ww, 2
        relative_coords[:, :, 0] += self.window_size[0] - 1  # shift to start from 0
        relative_coords[:, :, 1] += self.window_size[1] - 1
        relative_coords[:, :, 0] *= 2 * self.window_size[1] - 1
        relative_position_index = relative_coords.sum(-1)  # Wh*Ww, Wh*Ww
        self.register_buffer("relative_position_index", relative_position_index)

        self.qkv = nn.Linear(dim, dim * 3, bias=False)
        if qkv_bias:
            self.q_bias = nn.Parameter(torch.zeros(dim))
            self.v_bias = nn.Parameter(torch.zeros(dim))
        else:
            self.q_bias = None
            self.v_bias = None
        self.attn_drop = nn.Dropout(attn_drop)
        self.proj = nn.Linear(dim, dim)
        self.proj_drop = nn.Dropout(proj_drop)
        self.softmax = nn.Softmax(dim=-1)

    def forward(self, x, mask=None):
        
        B_, N, C = x.shape
        qkv_bias = None
        if self.q_bias is not None:
            qkv_bias = torch.cat((self.q_bias, torch.zeros_like(self.v_bias, requires_grad=False), self.v_bias))
        qkv = F.linear(input=x, weight=self.qkv.weight, bias=qkv_bias)
        qkv = qkv.reshape(B_, N, 3, self.num_heads, -1).permute(2, 0, 3, 1, 4)
        q, k, v = qkv[0], qkv[1], qkv[2]  # make torchscript happy (cannot use tensor as tuple)

        # cosine attention
        attn = (F.normalize(q, dim=-1) @ F.normalize(k, dim=-1).transpose(-2, -1))
        logit_scale = torch.clamp(self.logit_scale, max=torch.log(torch.tensor(1. / 0.01))).exp()
        attn = attn * logit_scale

        relative_position_bias_table = self.cpb_mlp(self.relative_coords_table).view(-1, self.num_heads)
        relative_position_bias = relative_position_bias_table[self.relative_position_index.view(-1)].view(
            self.window_size[0] * self.window_size[1], self.window_size[0] * self.window_size[1], -1)  # Wh*Ww,Wh*Ww,nH
        relative_position_bias = relative_position_bias.permute(2, 0, 1).contiguous()  # nH, Wh*Ww, Wh*Ww
        relative_position_bias = 16 * torch.sigmoid(relative_position_bias)
        attn = attn + relative_position_bias.unsqueeze(0)

        if mask is not None:
            nW = mask.shape[0]
            attn = attn.view(B_ // nW, nW, self.num_heads, N, N) + mask.unsqueeze(1).unsqueeze(0)
            attn = attn.view(-1, self.num_heads, N, N)
            attn = self.softmax(attn)
        else:
            attn = self.softmax(attn)

        attn = self.attn_drop(attn)

        try:
            x = (attn @ v).transpose(1, 2).reshape(B_, N, C)
        except:
            x = (attn.half() @ v).transpose(1, 2).reshape(B_, N, C)
            
        x = self.proj(x)
        x = self.proj_drop(x)
        return x

    def extra_repr(self) -> str:
        return f'dim={self.dim}, window_size={self.window_size}, ' \
               f'pretrained_window_size={self.pretrained_window_size}, num_heads={self.num_heads}'

    def flops(self, N):
        # calculate flops for 1 window with token length of N
        flops = 0
        # qkv = self.qkv(x)
        flops += N * self.dim * 3 * self.dim
        # attn = (q @ k.transpose(-2, -1))
        flops += self.num_heads * N * (self.dim // self.num_heads) * N
        #  x = (attn @ v)
        flops += self.num_heads * N * N * (self.dim // self.num_heads)
        # x = self.proj(x)
        flops += N * self.dim * self.dim
        return flops
    
class Mlp_v2(nn.Module):
    def __init__(self, in_features, hidden_features=None, out_features=None, act_layer=nn.SiLU, drop=0.):
        super().__init__()
        out_features = out_features or in_features
        hidden_features = hidden_features or in_features
        self.fc1 = nn.Linear(in_features, hidden_features)
        self.act = act_layer()
        self.fc2 = nn.Linear(hidden_features, out_features)
        self.drop = nn.Dropout(drop)

    def forward(self, x):
        x = self.fc1(x)
        x = self.act(x)
        x = self.drop(x)
        x = self.fc2(x)
        x = self.drop(x)
        return x


def window_partition_v2(x, window_size):
    
    B, H, W, C = x.shape
    x = x.view(B, H // window_size, window_size, W // window_size, window_size, C)
    windows = x.permute(0, 1, 3, 2, 4, 5).contiguous().view(-1, window_size, window_size, C)
    return windows


def window_reverse_v2(windows, window_size, H, W):
    
    B = int(windows.shape[0] / (H * W / window_size / window_size))
    x = windows.view(B, H // window_size, W // window_size, window_size, window_size, -1)
    x = x.permute(0, 1, 3, 2, 4, 5).contiguous().view(B, H, W, -1)
    return x


class SwinTransformerLayer_v2(nn.Module):

    def __init__(self, dim, num_heads, window_size=7, shift_size=0,
                 mlp_ratio=4., qkv_bias=True, drop=0., attn_drop=0., drop_path=0.,
                 act_layer=nn.SiLU, norm_layer=nn.LayerNorm, pretrained_window_size=0):
        super().__init__()
        self.dim = dim
        #self.input_resolution = input_resolution
        self.num_heads = num_heads
        self.window_size = window_size
        self.shift_size = shift_size
        self.mlp_ratio = mlp_ratio
        #if min(self.input_resolution) <= self.window_size:
        #    # if window size is larger than input resolution, we don't partition windows
        #    self.shift_size = 0
        #    self.window_size = min(self.input_resolution)
        assert 0 <= self.shift_size < self.window_size, "shift_size must in 0-window_size"

        self.norm1 = norm_layer(dim)
        self.attn = WindowAttention_v2(
            dim, window_size=(self.window_size, self.window_size), num_heads=num_heads,
            qkv_bias=qkv_bias, attn_drop=attn_drop, proj_drop=drop,
            pretrained_window_size=(pretrained_window_size, pretrained_window_size))

        self.drop_path = DropPath(drop_path) if drop_path > 0. else nn.Identity()
        self.norm2 = norm_layer(dim)
        mlp_hidden_dim = int(dim * mlp_ratio)
        self.mlp = Mlp_v2(in_features=dim, hidden_features=mlp_hidden_dim, act_layer=act_layer, drop=drop)

    def create_mask(self, H, W):
        # calculate attention mask for SW-MSA
        img_mask = torch.zeros((1, H, W, 1))  # 1 H W 1
        h_slices = (slice(0, -self.window_size),
                    slice(-self.window_size, -self.shift_size),
                    slice(-self.shift_size, None))
        w_slices = (slice(0, -self.window_size),
                    slice(-self.window_size, -self.shift_size),
                    slice(-self.shift_size, None))
        cnt = 0
        for h in h_slices:
            for w in w_slices:
                img_mask[:, h, w, :] = cnt
                cnt += 1

        mask_windows = window_partition(img_mask, self.window_size)  # nW, window_size, window_size, 1
        mask_windows = mask_windows.view(-1, self.window_size * self.window_size)
        attn_mask = mask_windows.unsqueeze(1) - mask_windows.unsqueeze(2)
        attn_mask = attn_mask.masked_fill(attn_mask != 0, float(-100.0)).masked_fill(attn_mask == 0, float(0.0))

        return attn_mask

    def forward(self, x):
        # reshape x[b c h w] to x[b l c]
        _, _, H_, W_ = x.shape

        Padding = False
        if min(H_, W_) < self.window_size or H_ % self.window_size!=0 or W_ % self.window_size!=0:
            Padding = True
            # print(f'img_size {min(H_, W_)} is less than (or not divided by) window_size {self.window_size}, Padding.')
            pad_r = (self.window_size - W_ % self.window_size) % self.window_size
            pad_b = (self.window_size - H_ % self.window_size) % self.window_size
            x = F.pad(x, (0, pad_r, 0, pad_b))

        # print('2', x.shape)
        B, C, H, W = x.shape
        L = H * W
        x = x.permute(0, 2, 3, 1).contiguous().view(B, L, C)  # b, L, c

        # create mask from init to forward
        if self.shift_size > 0:
            attn_mask = self.create_mask(H, W).to(x.device)
        else:
            attn_mask = None

        shortcut = x
        x = x.view(B, H, W, C)

        # cyclic shift
        if self.shift_size > 0:
            shifted_x = torch.roll(x, shifts=(-self.shift_size, -self.shift_size), dims=(1, 2))
        else:
            shifted_x = x

        # partition windows
        x_windows = window_partition_v2(shifted_x, self.window_size)  # nW*B, window_size, window_size, C
        x_windows = x_windows.view(-1, self.window_size * self.window_size, C)  # nW*B, window_size*window_size, C

        # W-MSA/SW-MSA
        attn_windows = self.attn(x_windows, mask=attn_mask)  # nW*B, window_size*window_size, C

        # merge windows
        attn_windows = attn_windows.view(-1, self.window_size, self.window_size, C)
        shifted_x = window_reverse_v2(attn_windows, self.window_size, H, W)  # B H' W' C

        # reverse cyclic shift
        if self.shift_size > 0:
            x = torch.roll(shifted_x, shifts=(self.shift_size, self.shift_size), dims=(1, 2))
        else:
            x = shifted_x
        x = x.view(B, H * W, C)
        x = shortcut + self.drop_path(self.norm1(x))

        # FFN
        x = x + self.drop_path(self.norm2(self.mlp(x)))
        x = x.permute(0, 2, 1).contiguous().view(-1, C, H, W)  # b c h w
        
        if Padding:
            x = x[:, :, :H_, :W_]  # reverse padding

        return x

    def extra_repr(self) -> str:
        return f"dim={self.dim}, input_resolution={self.input_resolution}, num_heads={self.num_heads}, " \
               f"window_size={self.window_size}, shift_size={self.shift_size}, mlp_ratio={self.mlp_ratio}"

    def flops(self):
        flops = 0
        H, W = self.input_resolution
        # norm1
        flops += self.dim * H * W
        # W-MSA/SW-MSA
        nW = H * W / self.window_size / self.window_size
        flops += nW * self.attn.flops(self.window_size * self.window_size)
        # mlp
        flops += 2 * H * W * self.dim * self.dim * self.mlp_ratio
        # norm2
        flops += self.dim * H * W
        return flops


class SwinTransformer2Block(nn.Module):
    def __init__(self, c1, c2, num_heads, num_layers, window_size=7):
        super().__init__()
        self.conv = None
        if c1 != c2:
            self.conv = Conv(c1, c2)

        # remove input_resolution
        self.blocks = nn.Sequential(*[SwinTransformerLayer_v2(dim=c2, num_heads=num_heads, window_size=window_size,
                                 shift_size=0 if (i % 2 == 0) else window_size // 2) for i in range(num_layers)])

    def forward(self, x):
        if self.conv is not None:
            x = self.conv(x)
        x = self.blocks(x)
        return x


class ST2CSPA(nn.Module):
    # CSP Bottleneck https://github.com/WongKinYiu/CrossStagePartialNetworks
    def __init__(self, c1, c2, n=1, shortcut=True, g=1, e=0.5):  # ch_in, ch_out, number, shortcut, groups, expansion
        super(ST2CSPA, self).__init__()
        c_ = int(c2 * e)  # hidden channels
        self.cv1 = Conv(c1, c_, 1, 1)
        self.cv2 = Conv(c1, c_, 1, 1)
        self.cv3 = Conv(2 * c_, c2, 1, 1)
        num_heads = c_ // 32
        self.m = SwinTransformer2Block(c_, c_, num_heads, n)
        #self.m = nn.Sequential(*[Bottleneck(c_, c_, shortcut, g, e=1.0) for _ in range(n)])

    def forward(self, x):
        y1 = self.m(self.cv1(x))
        y2 = self.cv2(x)
        return self.cv3(torch.cat((y1, y2), dim=1))


class ST2CSPB(nn.Module):
    # CSP Bottleneck https://github.com/WongKinYiu/CrossStagePartialNetworks
    def __init__(self, c1, c2, n=1, shortcut=False, g=1, e=0.5):  # ch_in, ch_out, number, shortcut, groups, expansion
        super(ST2CSPB, self).__init__()
        c_ = int(c2)  # hidden channels
        self.cv1 = Conv(c1, c_, 1, 1)
        self.cv2 = Conv(c_, c_, 1, 1)
        self.cv3 = Conv(2 * c_, c2, 1, 1)
        num_heads = c_ // 32
        self.m = SwinTransformer2Block(c_, c_, num_heads, n)
        #self.m = nn.Sequential(*[Bottleneck(c_, c_, shortcut, g, e=1.0) for _ in range(n)])

    def forward(self, x):
        x1 = self.cv1(x)
        y1 = self.m(x1)
        y2 = self.cv2(x1)
        return self.cv3(torch.cat((y1, y2), dim=1))


class ST2CSPC(nn.Module):
    # CSP Bottleneck https://github.com/WongKinYiu/CrossStagePartialNetworks
    def __init__(self, c1, c2, n=1, shortcut=True, g=1, e=0.5):  # ch_in, ch_out, number, shortcut, groups, expansion
        super(ST2CSPC, self).__init__()
        c_ = int(c2 * e)  # hidden channels
        self.cv1 = Conv(c1, c_, 1, 1)
        self.cv2 = Conv(c1, c_, 1, 1)
        self.cv3 = Conv(c_, c_, 1, 1)
        self.cv4 = Conv(2 * c_, c2, 1, 1)
        num_heads = c_ // 32
        self.m = SwinTransformer2Block(c_, c_, num_heads, n)
        #self.m = nn.Sequential(*[Bottleneck(c_, c_, shortcut, g, e=1.0) for _ in range(n)])

    def forward(self, x):
        y1 = self.cv3(self.m(self.cv1(x)))
        y2 = self.cv2(x)
        return self.cv4(torch.cat((y1, y2), dim=1))

##### end of swin transformer v2 #####   


class C3HB(nn.Module):
    # CSP HorBlock with 3 convolutions by iscyy/yoloair
    def __init__(self, c1, c2, n=1, shortcut=True, g=1, e=0.5):  # ch_in, ch_out, number, shortcut, groups, expansion
        super().__init__()
        c_ = int(c2 * e)  # hidden channels
        self.cv1 = Conv(c1, c_, 1, 1)
        self.cv2 = Conv(c1, c_, 1, 1)
        self.cv3 = Conv(2 * c_, c2, 1)
        self.m = nn.Sequential(*(HorBlock(c_) for _ in range(n)))
    def forward(self, x):
        return self.cv3(torch.cat((self.m(self.cv1(x)), self.cv2(x)), dim=1))


class HorBc(nn.Module):
    def __init__(self, c1, c2, n=1, shortcut=True, g=1, e=0.5):
        super(HorBc, self).__init__()
        c_ = int(c2 * e)
        self.cv1 = Conv(c1, c_, 1, 1)
        self.cv2 = Conv(c1, c_, 1, 1)
        self.cv3 = Conv(c_, c_, 1, 1)
        self.cv4 = Conv(2 * c_, c2, 1, 1)
        self.m = nn.Sequential(*(HorBlock(c_) for _ in range(n)))

    def forward(self, x):
        y1 = self.cv3(self.m(self.cv1(x)))
        y2 = self.cv2(x)
        return self.cv4(torch.cat((y1, y2), dim=1))


class space_to_depth(nn.Module):
    # Changing the dimension of the Tensor
    def __init__(self, dimension=1):
        super().__init__()
        self.d = dimension

    def forward(self, x):
         return torch.cat([x[..., ::2, ::2], x[..., 1::2, ::2], x[..., ::2, 1::2], x[..., 1::2, 1::2]], 1)


class v8_C2fBottleneck(nn.Module):
    # Standard bottleneck
    def __init__(self, c1, c2, shortcut=True, g=1, k=(3, 3), e=0.5):  # ch_in, ch_out, shortcut, groups, kernels, expand
        super().__init__()
        c_ = int(c2 * e)  # hidden channels
        self.cv1 = Conv(c1, c_, k[0], 1)
        self.cv2 = Conv(c_, c2, k[1], 1, g=g)
        self.add = shortcut and c1 == c2

    def forward(self, x):
        return x + self.cv2(self.cv1(x)) if self.add else self.cv2(self.cv1(x))


class C2f(nn.Module):
    # CSP Bottleneck with 2 convolutions
    def __init__(self, c1, c2, n=1, shortcut=False, g=1, e=0.5):  # ch_in, ch_out, number, shortcut, groups, expansion
        super().__init__()
        self.c = int(c2 * e)  # hidden channels
        self.cv1 = Conv(c1, 2 * self.c, 1, 1)
        self.cv2 = Conv((2 + n) * self.c, c2, 1)  # optional act=FReLU(c2)
        self.m = nn.ModuleList(
            v8_C2fBottleneck(self.c, self.c, shortcut, g, k=((3, 3), (3, 3)), e=1.0) for _ in range(n))

    def forward(self, x):
        y = list(self.cv1(x).split((self.c, self.c), 1))
        y.extend(m(y[-1]) for m in self.m)
        return self.cv2(torch.cat(y, 1))
