# Supplementary material for: DES-YOLO: a novel model for real-time detection of casting surface defects
Source: PeerJ Comput Sci. 2024 Aug 22;10:e2224. doi: 10.7717/peerj-cs.2224 (PMC11419617; doi:10.7717/peerj-cs.2224)
Supplement: Supplemental Information 2 [file peerj-cs-10-2224-s002.zip › DES-Yolo/models/Conv/DSConv.py]

import torch.nn.functional as F
from torch.nn.modules.conv import _ConvNd
from torch.nn.modules.utils import _pair
import torch
import math
import torch.nn as nn
from utils import activations
def autopad(k, p=None):  # kernel, padding
    # Pad to 'same'
    if p is None:
        p = k // 2 if isinstance(k, int) else [x // 2 for x in k]  # auto-pad
    return p

class DSConv(_ConvNd):
    def __init__(self, in_channels, out_channels, kernel_size, stride=1,
                 padding=None, dilation=1, groups=1, padding_mode='zeros', bias=False, block_size=32, KDSBias=False, CDS=False):
        padding = _pair(autopad(kernel_size, padding))
        kernel_size = _pair(kernel_size)
        stride = _pair(stride)
        dilation = _pair(dilation)

        blck_numb = math.ceil(((in_channels)/(block_size*groups)))
        super(DSConv, self).__init__(
            in_channels, out_channels, kernel_size, stride, padding, dilation,
            False, _pair(0), groups, bias, padding_mode)

        # KDS weight From Paper
        self.intweight = torch.Tensor(out_channels, in_channels, *kernel_size)
        self.alpha = torch.Tensor(out_channels, blck_numb, *kernel_size)

        # KDS bias From Paper
        self.KDSBias = KDSBias
        self.CDS = CDS

        if KDSBias:
            self.KDSb = torch.Tensor(out_channels, blck_numb, *kernel_size)
        if CDS:
            self.CDSw = torch.Tensor(out_channels)
            self.CDSb = torch.Tensor(out_channels)

        self.reset_parameters()

    def get_weight_res(self):
        # Include expansion of alpha and multiplication with weights to include in the convolution layer here
        alpha_res = torch.zeros(self.weight.shape).to(self.alpha.device)

        # Include KDSBias
        if self.KDSBias:
            KDSBias_res = torch.zeros(self.weight.shape).to(self.alpha.device)

        # Handy definitions:
        nmb_blocks = self.alpha.shape[1]
        total_depth = self.weight.shape[1]
        bs = total_depth//nmb_blocks

        llb = total_depth-(nmb_blocks-1)*bs

        # Casting the Alpha values as same tensor shape as weight
        for i in range(nmb_blocks):
            length_blk = llb if i==nmb_blocks-1 else bs

            shp = self.alpha.shape # Notice this is the same shape for the bias as well
            to_repeat=self.alpha[:, i, ...].view(shp[0],1,shp[2],shp[3]).clone()
            repeated = to_repeat.expand(shp[0], length_blk, shp[2], shp[3]).clone()
            alpha_res[:, i*bs:(i*bs+length_blk), ...] = repeated.clone()

            if self.KDSBias:
                to_repeat = self.KDSb[:, i, ...].view(shp[0], 1, shp[2], shp[3]).clone()
                repeated = to_repeat.expand(shp[0], length_blk, shp[2], shp[3]).clone()
                KDSBias_res[:, i*bs:(i*bs+length_blk), ...] = repeated.clone()

        if self.CDS:
            to_repeat = self.CDSw.view(-1, 1, 1, 1)
            repeated = to_repeat.expand_as(self.weight)
            print(repeated.shape)

        # Element-wise multiplication of alpha and weight
        weight_res = torch.mul(alpha_res, self.weight)
        if self.KDSBias:
            weight_res = torch.add(weight_res, KDSBias_res)
        return weight_res

    def forward(self, input):
        # Get resulting weight
        #weight_res = self.get_weight_res()

        # Returning convolution
        return F.conv2d(input, self.weight, self.bias,
                            self.stride, self.padding, self.dilation,
                            self.groups)


class Conv(nn.Module):
    # Standard convolution
    def __init__(self, c1, c2, k=1, s=1, p=None, g=1, act=True):  # ch_in, ch_out, kernel, stride, padding, groups
        super(Conv, self).__init__()
        self.conv = nn.Conv2d(c1, c2, k, s, autopad(k, p), groups=g, bias=False)
        self.bn = nn.BatchNorm2d(c2)
        # self.act = activations.MemoryEfficientSwish() if act is True else (act if isinstance(act, nn.Module) else nn.Identity())
        # self.act = activations.AconC(c2) if act is True else (act if isinstance(act, nn.Module) else nn.Identity())
        # self.act = activations.MetaAconC(c2) if act is True else (act if isinstance(act, nn.Module) else nn.Identity())
        # self.act = activations.GELU() if act is True else (act if isinstance(act, nn.Module) else nn.Identity())
        # self.act = activations.FReLU(c2)  if act is True else (act if isinstance(act, nn.Module) else nn.Identity())
        # self.act = activations.MemoryEfficientMish() if act is True else (act if isinstance(act, nn.Module) else nn.Identity())
        # self.act = activations.Mish() if act is True else (act if isinstance(act, nn.Module) else nn.Identity())
        # self.act = activations.MemoryEfficientSwish() if act is True else (act if isinstance(act, nn.Module) else nn.Identity())
        self.act =nn.PReLU () if act is True else (act if isinstance(act, nn.Module) else nn.Identity())
        # self.act = nn.ELU() if act is True else (act if isinstance(act, nn.Module) else nn.Identity())
        # self.act = nn.CELU() if act is True else (act if isinstance(act, nn.Module) else nn.Identity())
        # self.act = nn.Hardshrink() if act is True else (act if isinstance(act, nn.Module) else nn.Identity())
    def forward(self, x):
        return self.act(self.bn(self.conv(x)))

    def fuseforward(self, x):
        return self.act(self.conv(x))

class DSConv2D(Conv):
    def __init__(self, inc, ouc, k=1, s=1, p=None, g=1, act=True):
        super().__init__(inc, ouc, k, s, p, g, act)
        self.conv = DSConv(inc, ouc, k, s, p, g)
