# Supplementary material for: DES-YOLO: a novel model for real-time detection of casting surface defects
Source: PeerJ Comput Sci. 2024 Aug 22;10:e2224. doi: 10.7717/peerj-cs.2224 (PMC11419617; doi:10.7717/peerj-cs.2224)
Supplement: Supplemental Information 2 [file peerj-cs-10-2224-s002.zip › DES-Yolo/models/PPM.py]

import torch.nn as nn
import torch
import torch.nn.functional as F

class PSPModule(nn.Module):
    def __init__(self, features, out_features, sizes=[1, 2, 3, 6]):
        super().__init__()
        self.stages = []
        self.stages = nn.ModuleList(
            [self._make_stage(features, size) for size in range(sizes)])
        self.bottleneck = nn.Conv2d(features * (4 + 1),
                                    out_features,
                                    kernel_size=1)
        self.relu = nn.ReLU()

    def _make_stage(self, features, size):
        prior = nn.AdaptiveAvgPool2d(output_size=(size, size))
        conv = nn.Conv2d(features, features, kernel_size=1, bias=False)
        return nn.Sequential(prior, conv)

    def forward(self, feats):
        h, w = feats.size(2), feats.size(3)
        priors = [
            F.upsample(input=stage(feats), size=(h, w), mode='bilinear')
            for stage in self.stages
        ] + [feats]
        bottle = self.bottleneck(torch.cat(priors, 1))
        return self.relu(bottle)
