# Supplementary material for: DES-YOLO: a novel model for real-time detection of casting surface defects
Source: PeerJ Comput Sci. 2024 Aug 22;10:e2224. doi: 10.7717/peerj-cs.2224 (PMC11419617; doi:10.7717/peerj-cs.2224)
Supplement: Supplemental Information 2 [file peerj-cs-10-2224-s002.zip › DES-Yolo/requirements.txt]

# Usage: pip install -r requirements.txt

# Base ----------------------------------------
matplotlib>=3.2.2
numpy>=1.18.5,<1.24.0
opencv-python>=4.1.1
Pillow>=7.1.2
PyYAML>=5.3.1
requests>=2.23.0
scipy>=1.4.1
torch>=1.7.0,!=1.12.0
torchvision>=0.8.1,!=0.13.0
tqdm>=4.41.0
protobuf<4.21.3

# Logging -------------------------------------
tensorboard>=2.4.1
# wandb

# Plotting ------------------------------------
pandas>=1.1.4
seaborn>=0.11.0

# Export --------------------------------------
# coremltools>=4.1  # CoreML export
# onnx>=1.9.0  # ONNX export
# onnx-simplifier>=0.3.6  # ONNX simplifier
# scikit-learn==0.19.2  # CoreML quantization
# tensorflow>=2.4.1  # TFLite export
# tensorflowjs>=3.9.0  # TF.js export
# openvino-dev  # OpenVINO export

# Extras --------------------------------------
ipython  # interactive notebook
psutil  # system utilization
thop  # FLOPs computation
# albumentations>=1.0.3
# pycocotools>=2.0  # COCO mAP
# roboflow
