# Supplementary material for: DES-YOLO: a novel model for real-time detection of casting surface defects
Source: PeerJ Comput Sci. 2024 Aug 22;10:e2224. doi: 10.7717/peerj-cs.2224 (PMC11419617; doi:10.7717/peerj-cs.2224)
Supplement: Supplemental Information 2 [file peerj-cs-10-2224-s002.zip › DES-Yolo/scripts/get_coco.sh]

#!/bin/bash
# COCO 2017 dataset http://cocodataset.org
# Download command: bash ./scripts/get_coco.sh

# Download/unzip labels
d='./' # unzip directory
url=https://github.com/ultralytics/yolov5/releases/download/v1.0/
f='coco2017labels-segments.zip' # or 'coco2017labels.zip', 68 MB
echo 'Downloading' $url$f ' ...'
curl -L $url$f -o $f && unzip -q $f -d $d && rm $f & # download, unzip, remove in background

# Download/unzip images
d='./coco/images' # unzip directory
url=http://images.cocodataset.org/zips/
f1='train2017.zip' # 19G, 118k images
f2='val2017.zip'   # 1G, 5k images
f3='test2017.zip'  # 7G, 41k images (optional)
for f in $f1 $f2 $f3; do
  echo 'Downloading' $url$f '...'
  curl -L $url$f -o $f && unzip -q $f -d $d && rm $f & # download, unzip, remove in background
done
wait # finish background tasks
