# Supplementary material for: DES-YOLO: a novel model for real-time detection of casting surface defects
Source: PeerJ Comput Sci. 2024 Aug 22;10:e2224. doi: 10.7717/peerj-cs.2224 (PMC11419617; doi:10.7717/peerj-cs.2224)
Supplement: Supplemental Information 2 [file peerj-cs-10-2224-s002.zip › DES-Yolo/utils/activations.py]

# Activation functions

import torch
import torch.nn as nn
import torch.nn.functional as F
import numpy as np

# SiLU https://arxiv.org/pdf/1606.08415.pdf ----------------------------------------------------------------------------
class SiLU(nn.Module):  # export-friendly version of nn.SiLU()
    @staticmethod
    def forward(x):
        return x * torch.sigmoid(x)


class Hardswish(nn.Module):  # export-friendly version of nn.Hardswish()
    @staticmethod
    def forward(x):
        # return x * F.hardsigmoid(x)  # for torchscript and CoreML
        return x * F.hardtanh(x + 3, 0., 6.) / 6.  # for torchscript, CoreML and ONNX


class MemoryEfficientSwish(nn.Module):
    class F(torch.autograd.Function):
        @staticmethod
        def forward(ctx, x):
            ctx.save_for_backward(x)
            return x * torch.sigmoid(x)

        @staticmethod
        def backward(ctx, grad_output):
            x = ctx.saved_tensors[0]
            sx = torch.sigmoid(x)
            return grad_output * (sx * (1 + x * (1 - sx)))

    def forward(self, x):
        return self.F.apply(x)


# Mish https://github.com/digantamisra98/Mish --------------------------------------------------------------------------
class Mish(nn.Module):
    @staticmethod
    def forward(x):
        return x * F.softplus(x).tanh()


class MemoryEfficientMish(nn.Module):
    class F(torch.autograd.Function):
        @staticmethod
        def forward(ctx, x):
            ctx.save_for_backward(x)
            return x.mul(torch.tanh(F.softplus(x)))  # x * tanh(ln(1 + exp(x)))

        @staticmethod
        def backward(ctx, grad_output):
            x = ctx.saved_tensors[0]
            sx = torch.sigmoid(x)
            fx = F.softplus(x).tanh()
            return grad_output * (fx + x * sx * (1 - fx * fx))

    def forward(self, x):
        return self.F.apply(x)


# FReLU https://arxiv.org/abs/2007.11824 -------------------------------------------------------------------------------
class FReLU(nn.Module):
    def __init__(self, c1, k=3):  # ch_in, kernel
        super().__init__()
        self.conv = nn.Conv2d(c1, c1, k, 1, 1, groups=c1, bias=False)
        self.bn = nn.BatchNorm2d(c1)

    def forward(self, x):
        return torch.max(x, self.bn(self.conv(x)))
# ACON https://arxiv.org/pdf/2009.04759.pdf ----------------------------------------------------------------------------
class AconC(nn.Module):
    r""" ACON activation (activate or not).
    AconC: (p1*x-p2*x) * sigmoid(beta*(p1*x-p2*x)) + p2*x, beta is a learnable parameter
    according to "Activate or Not: Learning Customized Activation" <https://arxiv.org/pdf/2009.04759.pdf>.
    """

    def __init__(self, c1):
        super().__init__()
        self.p1 = nn.Parameter(torch.randn(1, c1, 1, 1))
        self.p2 = nn.Parameter(torch.randn(1, c1, 1, 1))
        self.beta = nn.Parameter(torch.ones(1, c1, 1, 1))

    def forward(self, x):
        dpx = (self.p1 - self.p2) * x
        return dpx * torch.sigmoid(self.beta * dpx) + self.p2 * x


class MetaAconC(nn.Module):
    r""" ACON activation (activate or not).
    MetaAconC: (p1*x-p2*x) * sigmoid(beta*(p1*x-p2*x)) + p2*x, beta is generated by a small network
    according to "Activate or Not: Learning Customized Activation" <https://arxiv.org/pdf/2009.04759.pdf>.
    """

    def __init__(self, c1, k=1, s=1, r=16):  # ch_in, kernel, stride, r
        super().__init__()
        c2 = max(r, c1 // r)
        self.p1 = nn.Parameter(torch.randn(1, c1, 1, 1))
        self.p2 = nn.Parameter(torch.randn(1, c1, 1, 1))
        self.fc1 = nn.Conv2d(c1, c2, k, s, bias=True)
        self.fc2 = nn.Conv2d(c2, c1, k, s, bias=True)
        # self.bn1 = nn.BatchNorm2d(c2)
        # self.bn2 = nn.BatchNorm2d(c1)

    def forward(self, x):
        y = x.mean(dim=2, keepdims=True).mean(dim=3, keepdims=True)
        # batch-size 1 bug/instabilities https://github.com/ultralytics/yolov5/issues/2891
        # beta = torch.sigmoid(self.bn2(self.fc2(self.bn1(self.fc1(y)))))  # bug/unstable
        beta = torch.sigmoid(self.fc2(self.fc1(y)))  # bug patch BN layers removed
        dpx = (self.p1 - self.p2) * x
        return dpx * torch.sigmoid(beta * dpx) + self.p2 * x


class GELU(nn.Module):
    def __init__(self):
        super(GELU, self).__init__()

    def forward(self, x):
        return 0.5 * x * (1 + torch.tanh(np.sqrt(2 / np.pi) * (x + 0.044715 * torch.pow(x, 3))))
