# Supplementary material for: DES-YOLO: a novel model for real-time detection of casting surface defects
Source: PeerJ Comput Sci. 2024 Aug 22;10:e2224. doi: 10.7717/peerj-cs.2224 (PMC11419617; doi:10.7717/peerj-cs.2224)
Supplement: Supplemental Information 2 [file peerj-cs-10-2224-s002.zip › DES-Yolo/utils/google_app_engine/app.yaml]

runtime: custom
env: flex

service: yolorapp

liveness_check:
  initial_delay_sec: 600

manual_scaling:
  instances: 1
resources:
  cpu: 1
  memory_gb: 4
  disk_size_gb: 20
