# Supplementary material for: DES-YOLO: a novel model for real-time detection of casting surface defects
Source: PeerJ Comput Sci. 2024 Aug 22;10:e2224. doi: 10.7717/peerj-cs.2224 (PMC11419617; doi:10.7717/peerj-cs.2224)
Supplement: Supplemental Information 2 [file peerj-cs-10-2224-s002.zip › DES-Yolo/utils/wandb_logging/log_dataset.py]

import argparse

import yaml

from wandb_utils import WandbLogger

WANDB_ARTIFACT_PREFIX = 'wandb-artifact://'


def create_dataset_artifact(opt):
    with open(opt.data) as f:
        data = yaml.load(f, Loader=yaml.SafeLoader)  # data dict
    logger = WandbLogger(opt, '', None, data, job_type='Dataset Creation')


if __name__ == '__main__':
    parser = argparse.ArgumentParser()
    parser.add_argument('--data', type=str, default='data/coco.yaml', help='data.yaml path')
    parser.add_argument('--single-cls', action='store_true', help='train as single-class dataset')
    parser.add_argument('--project', type=str, default='YOLOR', help='name of W&B Project')
    opt = parser.parse_args()
    opt.resume = False  # Explicitly disallow resume check for dataset upload job

    create_dataset_artifact(opt)
